# Supplementary material for: Multiple 9-1-1 complexes promote homolog synapsis, DSB repair, and ATR signaling during mammalian meiosis
Source: eLife. 2022 Feb 8;11:e68677. doi: 10.7554/eLife.68677 (PMC8824475; doi:10.7554/eLife.68677)
Supplement: Figure 1—source data 1. — Data in this source file was used for Figure 1B. [file elife-68677-fig1-data1.txt]

*Data in this source file was used for figure 1B to create the phylogenetic analysis of the 9-1-1 complexes**

Consensus                          MSRVLFDHRAMAASPKSLAVKGKNFAWTEKVKEKQVEQSEEEDPADKMCPICHEEIGSPS   60
HUS1[Schizosaccharomyces pombe]    ------------------------------------------------------------
HUS1[Pycularia oryzae]             ------------------------------------------------------------
HUS1 [Neurospora crassa OR74A]     ............................................................   60
HUS1 [Anopheles gambiae str. PEST] ------------------------------------------------------------
HUS1[Drosophila melanogaster]      ------------------------------------------------------------
HUS1[Caenorhabditis elegans]       ------------------------------------------------------------
HUS1 [Canis lupus familiaris]      ------------------------------------------------------------
HUS1[Pan troglodytes]              ------------------------------------------------------------
HUS1[Homo sapiens]                 ------------------------------------------------------------
HUS1[Macaca mulatta]               ------------------------------------------------------------
HUS1[Rattus norvegicus]            ------------------------------------------------------------
HUS1[Mus musculus]                 ------------------------------------------------------------
HUS1[Danio rerio]                  ------------------------------------------------------------
HUS1[Xenopus tropicalis]           ------------------------------------------------------------
HUS1[Gallus gallus]                ------------------------------------------------------------
HUS1B[Mus musculus]                ------------------------------------------------------------
HUS1B[Macaca mulatta]              ------------------------------------------------------------
HUS1B[Homo sapiens]                ------------------------------------------------------------
HUS1B [Pan troglodytes]            ------------------------------------------------------------
RAD1[Pyricularia oryzae 70-15]     ------------------------------------------------------------
RAD1 [Neurospora crassa OR74A]     ------------------------------------------------------------
RAD1[Caenorhabditis elegans]       ------------------------------------------------------------
RAD1[Schizosaccharomyces pombe]    ------------------------------------------------------------
RAD1[Danio rerio]                  ------------------------------------------------------------
RAD1[Gallus gallus]                ------------------------------------------------------------
RAD1[Xenopus tropicalis]           ------------------------------------------------------------
RAD1[Rattus norvegicus]            ------------------------------------------------------------
RAD1[Mus musculus]                 ------------------------------------------------------------
RAD1[Canis lupus familiaris]       ------------------------------------------------------------
RAD1[Pan troglodytes]              ------------------------------------------------------------
RAD1[Homo sapiens]                 ------------------------------------------------------------
RAD1[Macaca mulatta]               ------------------------------------------------------------
RAD1[Bos taurus]                   ------------------------------------------------------------
RAD1[Drosophila melanogaster]      ------------------------------------------------------------
RAD1 [Anopheles gambiae str. PEST] ------------------------------------------------------------
RAD9A[Pyricularia oryzae 70-15]    ------------------------------------------------------------
RAD9A[Schizosaccharomyces pombe]   ------------------------------------------------------------
RAD9A[Drosophila melanogaster]     ------------------------------------------------------------
RAD9B[Rattus norvegicus            ------------------------------------------------------------
RAD9B[Mus musculus]                ------------------------------------------------------------
RAD9B[Bos taurus]                  ------------------------------------------------------------
RAD9B[Canis lupus familiaris]      ------------------------------------------------------------
RAD9B [Macaca mulatta]             ------------------------------------------------------------
RAD9B[Pan troglodytes]             ------------------------------------------------------------
RAD9B[Homo sapiens]                ------------------------------------------------------------
RAD9B[Xenopus tropicalis]          ------------------------------------------------------------
RAD9B[Gallus gallus]               ------------------------------------------------------------
RAD9B[Danio Rerio]                 ------------------------------------------------------------
RAD9A[Gallus gallus]               ------------------------------------------------------------
RAD9A[Xenopus tropicalis]          ------------------------------------------------------------
RAD9A[Danio rerio]                 ------------------------------------------------------------
RAD9A[Bos taurus]                  ------------------------------------------------------------
RAD9A[Rattus norvegicus]           ------------------------------------------------------------
RAD9A[Mus musculus]                ------------------------------------------------------------
RAD9A[Canis lupus familiaris]      ------------------------------------------------------------
RAD9A[Macaca mulatta]              ------------------------------------------------------------
RAD9A[Homo sapiens]                ------------------------------------------------------------

Consensus                          SEGIVETWSMLPCGHMFGSHCIKHYIQMVAYDRPQCPICRYSLVHGCGHPVLPALFVTEG  120
HUS1[Schizosaccharomyces pombe]    ------------------------------------------------------------
HUS1[Pycularia oryzae]             ------------------------------------------------------------
HUS1 [Neurospora crassa OR74A]     ............................................................  120
HUS1 [Anopheles gambiae str. PEST] ------------------------------------------------------------
HUS1[Drosophila melanogaster]      ------------------------------------------------------------
HUS1[Caenorhabditis elegans]       ------------------------------------------------------------
HUS1 [Canis lupus familiaris]      ------------------------------------------------------------
HUS1[Pan troglodytes]              ------------------------------------------------------------
HUS1[Homo sapiens]                 ------------------------------------------------------------
HUS1[Macaca mulatta]               ------------------------------------------------------------
HUS1[Rattus norvegicus]            ------------------------------------------------------------
HUS1[Mus musculus]                 ------------------------------------------------------------
HUS1[Danio rerio]                  ------------------------------------------------------------
HUS1[Xenopus tropicalis]           ------------------------------------------------------------
HUS1[Gallus gallus]                ------------------------------------------------------------
HUS1B[Mus musculus]                ------------------------------------------------------------
HUS1B[Macaca mulatta]              ------------------------------------------------------------
HUS1B[Homo sapiens]                ------------------------------------------------------------
HUS1B [Pan troglodytes]            ------------------------------------------------------------
RAD1[Pyricularia oryzae 70-15]     ------------------------------------------------------------
RAD1 [Neurospora crassa OR74A]     ------------------------------------------------------------
RAD1[Caenorhabditis elegans]       ------------------------------------------------------------
RAD1[Schizosaccharomyces pombe]    ------------------------------------------------------------
RAD1[Danio rerio]                  ------------------------------------------------------------
RAD1[Gallus gallus]                ------------------------------------------------------------
RAD1[Xenopus tropicalis]           ------------------------------------------------------------
RAD1[Rattus norvegicus]            ------------------------------------------------------------
RAD1[Mus musculus]                 ------------------------------------------------------------
RAD1[Canis lupus familiaris]       ------------------------------------------------------------
RAD1[Pan troglodytes]              ------------------------------------------------------------
RAD1[Homo sapiens]                 ------------------------------------------------------------
RAD1[Macaca mulatta]               ------------------------------------------------------------
RAD1[Bos taurus]                   ------------------------------------------------------------
RAD1[Drosophila melanogaster]      ------------------------------------------------------------
RAD1 [Anopheles gambiae str. PEST] ------------------------------------------------------------
RAD9A[Pyricularia oryzae 70-15]    ------------------------------------------------------------
RAD9A[Schizosaccharomyces pombe]   ------------------------------------------------------------
RAD9A[Drosophila melanogaster]     ------------------------------------------------------------
RAD9B[Rattus norvegicus            ------------------------------------------------------------
RAD9B[Mus musculus]                ------------------------------------------------------------
RAD9B[Bos taurus]                  ------------------------------------------------------------
RAD9B[Canis lupus familiaris]      ------------------------------------------------------------
RAD9B [Macaca mulatta]             ------------------------------------------------------------
RAD9B[Pan troglodytes]             ------------------------------------------------------------
RAD9B[Homo sapiens]                ------------------------------------------------------------
RAD9B[Xenopus tropicalis]          ------------------------------------------------------------
RAD9B[Gallus gallus]               ------------------------------------------------------------
RAD9B[Danio Rerio]                 ------------------------------------------------------------
RAD9A[Gallus gallus]               ------------------------------------------------------------
RAD9A[Xenopus tropicalis]          ------------------------------------------------------------
RAD9A[Danio rerio]                 ------------------------------------------------------------
RAD9A[Bos taurus]                  ------------------------------------------------------------
RAD9A[Rattus norvegicus]           ------------------------------------------------------------
RAD9A[Mus musculus]                ------------------------------------------------------------
RAD9A[Canis lupus familiaris]      ------------------------------------------------------------
RAD9A[Macaca mulatta]              ------------------------------------------------------------
RAD9A[Homo sapiens]                ------------------------------------------------------------

Consensus                          HNAAKVNKATIRALTMDSPLYXX----WXXASGXXFXPALXKXXQXXTAXLLLXLXXIXX  176
HUS1[Schizosaccharomyces pombe]    ------------------------------------------------------------
HUS1[Pycularia oryzae]             ------------------------------------------------------------
HUS1 [Neurospora crassa OR74A]     ................T.MQ.NCAYCTEMI.R.NRVVA.RHGRKRQR.PKWK.L.KK.FS  180
HUS1 [Anopheles gambiae str. PEST] ------------------------------------------------------------
HUS1[Drosophila melanogaster]      ------------------------------------------------------------
HUS1[Caenorhabditis elegans]       ------------------------------------------------------------
HUS1 [Canis lupus familiaris]      ------------------------------------------------------------
HUS1[Pan troglodytes]              ------------------------------------------------------------
HUS1[Homo sapiens]                 ------------------------------------------------------------
HUS1[Macaca mulatta]               ------------------------------------------------------------
HUS1[Rattus norvegicus]            ------------------------------------------------------------
HUS1[Mus musculus]                 ------------------------------------------------------------
HUS1[Danio rerio]                  ------------------------------------------------------------
HUS1[Xenopus tropicalis]           ------------------------------------------------------------
HUS1[Gallus gallus]                ------------------------------------------------------------
HUS1B[Mus musculus]                ------------------------------------------------------------
HUS1B[Macaca mulatta]              ------------------------------------------------------------
HUS1B[Homo sapiens]                ------------------------------------------------------------
HUS1B [Pan troglodytes]            ------------------------------------------------------------
RAD1[Pyricularia oryzae 70-15]     ---------------...S..QL----.QES.SDL.Q...A.GN.TIA.A...A.GITST   41
RAD1 [Neurospora crassa OR74A]     ---------------.....IEV----.HA...SP.L.TVG.GT.FFV.S...LIGFSLT   41
RAD1[Caenorhabditis elegans]       ------------------------------------------------------------
RAD1[Schizosaccharomyces pombe]    ------------------------------------------------------------
RAD1[Danio rerio]                  ------------------------------------------------------------
RAD1[Gallus gallus]                ------------------------------------------------------------
RAD1[Xenopus tropicalis]           ------------------------------------------------------------
RAD1[Rattus norvegicus]            ------------------------------------------------------------
RAD1[Mus musculus]                 ------------------------------------------------------------
RAD1[Canis lupus familiaris]       ------------------------------------------------------------
RAD1[Pan troglodytes]              ------------------------------------------------------------
RAD1[Homo sapiens]                 ------------------------------------------------------------
RAD1[Macaca mulatta]               ------------------------------------------------------------
RAD1[Bos taurus]                   ------------------------------------------------------------
RAD1[Drosophila melanogaster]      ------------------------------------------------------------
RAD1 [Anopheles gambiae str. PEST] ------------------------------------------------------------
RAD9A[Pyricularia oryzae 70-15]    ------------------------------------------------------------
RAD9A[Schizosaccharomyces pombe]   ------------------------------------------------------------
RAD9A[Drosophila melanogaster]     ------------------------------------------------------------
RAD9B[Rattus norvegicus            ------------------------------------------------------------
RAD9B[Mus musculus]                ------------------------------------------------------------
RAD9B[Bos taurus]                  ----------------------------------------------MK.H...FMRI.Y-   13
RAD9B[Canis lupus familiaris]      ------------------------------------------------------------
RAD9B [Macaca mulatta]             ------------------------------------------------------------
RAD9B[Pan troglodytes]             ------------------------------------------------------------
RAD9B[Homo sapiens]                ------------------------------------------------------------
RAD9B[Xenopus tropicalis]          ------------------------------------------------------------
RAD9B[Gallus gallus]               ---------------.L..-------------TPS.--L.E.RGKYL.FP.K.FWRKLR-   29
RAD9B[Danio Rerio]                 ------------------------------------------------------------
RAD9A[Gallus gallus]               ------------------------------------------------------------
RAD9A[Xenopus tropicalis]          ------------------------------------------------------------
RAD9A[Danio rerio]                 ------------------------------------------------------------
RAD9A[Bos taurus]                  ------------------------------------------------------------
RAD9A[Rattus norvegicus]           ------------------------------------------------------------
RAD9A[Mus musculus]                ------------------------------------------------------------
RAD9A[Canis lupus familiaris]      ------------------------------------------------------------
RAD9A[Macaca mulatta]              ------------------------------------------------------------
RAD9A[Homo sapiens]                ------------------------------------------------------------

Consensus                          X-XXXXR-------XG-XXSXX-XS----MPLLTQ-I-DEDXQMKFRA-----SG-GNVK  214
HUS1[Schizosaccharomyces pombe]    -------------------------------------------.R.KT-----RI-S.LY   11
HUS1[Pycularia oryzae]             -------------------------------------------.R.KT-----EL-K.IR   11
HUS1 [Neurospora crassa OR74A]     SPLAID.-------W.DLE.ERQPR-----------ASRALGDQPSVVEIPTFRQ-WRHL  221
HUS1 [Anopheles gambiae str. PEST] -------------------------------------------.....VMN--D.-I.I.   14
HUS1[Drosophila melanogaster]      -------------------------------------------.....LMQ--DP-LYM.   14
HUS1[Caenorhabditis elegans]       -------------------------------------------...SSLLQ--DT-AAID   14
HUS1 [Canis lupus familiaris]      -------------------------------------------.....KIV--DA-ACLN   14
HUS1[Pan troglodytes]              -------------------------------------------.....KIV--D.-ACLN   14
HUS1[Homo sapiens]                 -------------------------------------------.....KIV--D.-ACLN   14
HUS1[Macaca mulatta]               -------------------------------------------.R...KIV--D.-ACLN   14
HUS1[Rattus norvegicus]            -------------------------------------------.....KIV--DL-ACLN   14
HUS1[Mus musculus]                 -------------------------------------------.....KIV--DL-ACLN   14
HUS1[Danio rerio]                  -------------------------------------------.....KIV--DV-.CLN   14
HUS1[Xenopus tropicalis]           -------------------------------------------.R..SKIV--DV-SCLN   14
HUS1[Gallus gallus]                -------------------------------------------.R...KIV--DL-ACLN   14
HUS1B[Mus musculus]                -------------------------------------------.R...RIT--.K-RFIE   14
HUS1B[Macaca mulatta]              -------------------------------------------.....KIT--DK-.RLE   14
HUS1B[Homo sapiens]                -------------------------------------------.....KIT--GK-.CLE   14
HUS1B [Pan troglodytes]            -------------------------------------------.....KIT--GK-.CLE   14
RAD1[Pyricularia oryzae 70-15]     GLFALN.SFINIVAL.VPA.LALA.--------------QPGPGV...-----VT-SSTR   81
RAD1 [Neurospora crassa OR74A]     GAFTLN.SIVNLLLL.IPA.LAFA.SASLASNMS.PT-QDAGPPL...-----VA-SSTR   94
RAD1[Caenorhabditis elegans]       ----------------------------------MMELETGQCTIMEL-----KK-E...   20
RAD1[Schizosaccharomyces pombe]    --------------------------------------------M.Q.-----ET-VCL.   10
RAD1[Danio rerio]                  -----------------------------...S..SQ-SDVD.YILI.-----.L-D.AR   24
RAD1[Gallus gallus]                -----------------------------..FS..SP-ASGE.YVLT.-----.L-D.AR   24
RAD1[Xenopus tropicalis]           -----------------------------..F...PE-VD.E.YVLTC-----.L-D.AR   24
RAD1[Rattus norvegicus]            -----------------------------......YNE..YE.YCLV.-----.L-D..R   25
RAD1[Mus musculus]                 -----------------------------......YNEE.YE.YCLV.-----.L-D..R   25
RAD1[Canis lupus familiaris]       -----------------------------.....-PQTQ..GDYSLV.-----.L-D..R   24
RAD1[Pan troglodytes]              -----------------------------......Q.Q...D.YSLV.-----.L-D..R   25
RAD1[Homo sapiens]                 -----------------------------......Q.Q...D.YSLV.-----.L-D..R   25
RAD1[Macaca mulatta]               -----------------------------......Q.Q...D.YSLV.-----.L-D..R   25
RAD1[Bos taurus]                   -----------------------------......R.P..-NDYCLV.-----.L-D..R   24
RAD1[Drosophila melanogaster]      --------------------------------M.DVEPSPYGDC..V.-----RV-EHI.   22
RAD1 [Anopheles gambiae str. PEST] ----------------------------------MVTQSQFS.IQ.Q.-----VL-NKFS   20
RAD9A[Pyricularia oryzae 70-15]    ----------------------------------------MAILN.TL-----.E-DG.V   14
RAD9A[Schizosaccharomyces pombe]   -------------------------------------------.E.TV-----.N-V.LR   11
RAD9A[Drosophila melanogaster]     -------------------------------------------..YTL-----E.-S.AR   11
RAD9B[Rattus norvegicus            -----------------------------------------------M-----T.-.Q..    7
RAD9B[Mus musculus]                ------------------------------------------ML.CGM-----T.-.Q..   12
RAD9B[Bos taurus]                  --------------------------I-----------HRCPLNEVAP-----P.-QV.E   30
RAD9B[Canis lupus familiaris]      ------------------------------------------ML.CEL-----..-SQ..   12
RAD9B [Macaca mulatta]             ------------------------------------------ML.CVM-----..-SQ..   12
RAD9B[Pan troglodytes]             ---------------------------------------MAAML.CVM-----..-SQ..   15
RAD9B[Homo sapiens]                ---------------------------------------MAAML.CVM-----..-SQ..   15
RAD9B[Xenopus tropicalis]          ------------------------------------------------------------
RAD9B[Gallus gallus]               ------------------------GAT-----------CFPVDL.CIS-----.CFVSLA   49
RAD9B[Danio Rerio]                 -------------------------------------------..CVI-----E.-NGI.   11
RAD9A[Gallus gallus]               -------------------------------------------..CVI-----E.-....   11
RAD9A[Xenopus tropicalis]          ---------------------------------------MGEGV.CVI-----T.-T.I.   15
RAD9A[Danio rerio]                 -------------------------------------------.DCV.-----T.-A...   11
RAD9A[Bos taurus]                  -------------------------------------------..CLV-----T.-S...   11
RAD9A[Rattus norvegicus]           -------------------------------------------..CLI-----T.-....   11
RAD9A[Mus musculus]                -------------------------------------------..CLI-----T.-....   11
RAD9A[Canis lupus familiaris]      -------------------------------------------...LV-----P.-....   11
RAD9A[Macaca mulatta]              -------------------------------------------..CLV-----T.-....   11
RAD9A[Homo sapiens]                -------------------------------------------..CLV-----T.-....   11

Consensus                          VFGKAVKALSRXXD-ECTLRPSKDGLKFRVVNS---SRSAQAWAXFS----PXFFQEYQM  266
HUS1[Schizosaccharomyces pombe]    TLTRL.Q..DKIGR-F.W..LMPETVN.VI.PD---F.MT.V.SVLE---VETI.ED.VV   64
HUS1[Pycularia oryzae]             T.S.LTA...SLEK-IAWV.LDD.TAR.T.IPA---Q-GS.V..TL.---MDLI.EN.HI   63
HUS1 [Neurospora crassa OR74A]     NIH.L.A..NTLEK-IAWV.LDD.TVR.T.IPD---T-GS.V..SL.---VDTI.DS.HI  273
HUS1 [Anopheles gambiae str. PEST] E.LNVISTF..MQK-NLIINVQPSK.LLQIESE--AYDGQYL.CEIDATLRDG..S..L.   71
HUS1[Drosophila melanogaster]      E.QAI.AT.TKLAK-D.VMILGSRQMH.I.NEDQSSAA.PLV..GIT---AEEY.P..R.   70
HUS1[Caenorhabditis elegans]       ..I.ILTSV.KLSKKR.CVKIE.NA.N.ICCSG-L--HDGGS.FSL.IPYSSQI.RKFD.   71
HUS1 [Canis lupus familiaris]      H.TRVSAMIAKLAK-T....I.PEK.N.VLSDR-VA.AGVSM.CELE---QEN..S.F..   69
HUS1[Pan troglodytes]              H.TRISNMIAKLAK-T....I.P.K.N.ILCDK-LANGGVSM.CELE---QEN..N.F..   69
HUS1[Homo sapiens]                 H.TRISNMIAKLAK-T....I.P.K.N.ILCDK-LANGGVSM.CELE---QEN..N.F..   69
HUS1[Macaca mulatta]               H.TRISNMIAKLAK-T....I.P.K.N.ILCDK-LANGGVSM.CELE---QEN..N.F..   69
HUS1[Rattus norvegicus]            H.TRVSNMIAKLAK-T....I.PEK.N.ILCDK-LA.GGVSM.CELE---QEN..S.F..   69
HUS1[Mus musculus]                 H.TRVSNMIAKLAK-T....I.PEK.N.ILCDK-LA.GGVSM.CELE---QEN..S.F..   69
HUS1[Danio rerio]                  H.TRV.NTV.KLTK-A.V..LTC.H.Y.VLSGR-VATGGVSM.CELL---QVN..D.F.L   69
HUS1[Xenopus tropicalis]           H.TRVINTI.KLTK-T....LTVNN.Y.ILTDK-VANGGVSM.CEL.---QGN..D....   69
HUS1[Gallus gallus]                H.SRVINTIAKLAK-T....LTVNK.Y.ILSDR-VANGGVSM.CELC---QGN..D.F..   69
HUS1B[Mus musculus]                L.IQVSSTVAKLAK-V.V..VCP.R.Y.CPMGL---LGE..L.GEMR---R-DV.HHFC.   66
HUS1B[Macaca mulatta]              L.IHVSGTIA.LAK-V.V..VRP.S.C.GPAGF-RGL.E.GL.CEVR---R-GA..QFH.   68
HUS1B[Homo sapiens]                L.IHVSGTVA.LAK-V.V..VRP.S.C.GPAG.-GGLHE.RL.CEVR---Q-GA..QFR.   68
HUS1B [Pan troglodytes]            L.IHVSGTVA.LAK-V.V..VCP.S.C.GPAG.-GGL.E.RL.CEVR---Q-GA..QFR.   68
RAD1[Pyricularia oryzae 70-15]     PLHQLLR.I.-FTN-KIHVEI.E..IR.TAEH----A.VM.GV.SLN----KAL.SSFVL  131
RAD1 [Neurospora crassa OR74A]     PLYQLL..VG-FTN-KIHVEITPE..R.SADH----A.VM.GA.HWN----KNL.AS.TT  144
RAD1[Caenorhabditis elegans]       ELAQVF.TVA-FK.-TG.WHA.EA.M.IT.DD----GSYQL.SVFIN----.A..SSFKV   70
RAD1[Schizosaccharomyces pombe]    QIQSTLRCID-FSK-...IEITSR..R.A.EE----.Q.L..H.FLD----KSL..TFNF   60
RAD1[Danio rerio]                  NLSNIL..I.-FK.-HAIFNATQN...VT.ED----.KCL..N.FIQ----ADI....II   74
RAD1[Gallus gallus]                NLSSLLR.VH-FQ.-HA.CFATAN..RVT.ED----AKCI..N.FIQ----AEI...FHV   74
RAD1[Xenopus tropicalis]           NLSNIL..IH-FK.-HASCFATNN...VT.E.----AKCL..N.FIQ----AGI...FNI   74
RAD1[Rattus norvegicus]            NLSTVL..IH-FKE-HA.CFAT.N.I.VT.E.----AKCV..N.FIQ----ADV...FII   75
RAD1[Mus musculus]                 NLSTVL..IH-FRE-HA.CFAT.N.I.VT.E.----AKCV..N.FIQ----ADV...FVI   75
RAD1[Canis lupus familiaris]       HLSTIL..IH-FR.-HA.CFAT.N.I.VT.E.----AKCV..N.FIQ----AGI...FIV   74
RAD1[Pan troglodytes]              NLSTIL..IH-FRE-HA.CFAT.N.I.VT.E.----AKCV..N.FIQ----AGI...FKV   75
RAD1[Homo sapiens]                 NLSTIL..IH-FRE-HA.CFAT.N.I.VT.E.----AKCV..N.FIQ----AGI...FKV   75
RAD1[Macaca mulatta]               NLSTIL..IH-FRE-HA.CFAT.N.I.VT.E.----AKCV..N.FIQ----AGI...FKV   75
RAD1[Bos taurus]                   NLSTIL..IH-FRE-HA.CFAT.N.I.VT.E.----AKCV..N.FIQ----AGI...FRV   74
RAD1[Drosophila melanogaster]      T.IQ.I.SIC-FN.-YGMVQV.E...RIT.EQ----GK.I..TLFMP----.GA.M.FRV   72
RAD1 [Anopheles gambiae str. PEST] MLYNVM..AN-FV.-NAIVQL.N..M.VI.ED----AK.I..S.YIT----RAC.S.FKL   70
RAD9A[Pyricularia oryzae 70-15]    ALQN.LTC.L.FC.-DVS.DAT..RFILTGL.A---TK..HISFI.N---LNR..SR.SF   67
RAD9A[Schizosaccharomyces pombe]   DLARIFTN...ID.-AVNWEIN.NQIEITCL..---...GFSMVTLK----KA..DK.IF   63
RAD9A[Drosophila melanogaster]     .IA...QS..KVGK-.MFIEIDQQS.QM.AI.A---TQ..VGSIS.K----RSM.EV.D.   63
RAD9B[Rattus norvegicus            .....IQT...VS.-.LW.D..EK..AL.S...---CH.TYGYVL..----SV...H..W   59
RAD9B[Mus musculus]                ......QT...VS.-.LW.D..EK..AL.S...---CH.TYGYVL..----SM...H..W   64
RAD9B[Bos taurus]                  .....IQ....VS.-.LW.D..EK..AL.S...---C...YGCVL..----.V...H..W   82
RAD9B[Canis lupus familiaris]      .....IQ....IS.-.LW.D..EK..AL.S...---C...YGCVL..----.V...H..W   64
RAD9B [Macaca mulatta]             ......Q....IS.-.LW.D...K..AL.C...---....YGCVL..----.V...H..W   64
RAD9B[Pan troglodytes]             ......Q....IS.-.FW.D...K..AL.C...---....YGCVL..----.V...H..W   67
RAD9B[Homo sapiens]                ......Q....IS.-.FW.D...K..AL.C...---....YGCVL..----.V...H..W   67
RAD9B[Xenopus tropicalis]          -------------------------------------M..Y.CIV..----.H..HS.HR   19
RAD9B[Gallus gallus]               ...R..H.MA.VS.-.FCFD.IDK..AL.S...---....Y.YVF..----SM...H.CC  101
RAD9B[Danio Rerio]                 ...R.IH....IG.-.IW.D.LE...AV.T...---.Q.GY.CFC.A----.L...Q.IP   63
RAD9A[Gallus gallus]               AL.H..H....VG.-HLY.E..DA..SL.AAST---....F.SFL.V----.L...R.EP   63
RAD9A[Xenopus tropicalis]          AL.R..HS...IG.-.LYFE.LE...CL.S...---....Y.SFTLA----.L..HS.EA   67
RAD9A[Danio rerio]                 .LA..IHS...IGE-.LY.E.VD...AL.S...---....F.SFQLP----.L...R..A   63
RAD9A[Bos taurus]                  .L....HS...IG.-.LY.E.LE...SL.T...---....Y.CFL.A----.L...Q..A   63
RAD9A[Rattus norvegicus]           .L....HS...IG.-.LY.E.L....SL.T...---....Y.CFL.A----.L...Q..E   63
RAD9A[Mus musculus]                .L....HS...IG.-.LY.E.L....SL.T...---....Y.CFL.A----.L...Q..A   63
RAD9A[Canis lupus familiaris]      .L....HS...MG.-.LS.D.LE...SL.T...---....Y.CFL.A----.L...Q..A   63
RAD9A[Macaca mulatta]              .L....HS...IG.-.LY.E.LE...SL.T...---....Y.CFL.A----.L...Q..A   63
RAD9A[Homo sapiens]                .L....HS...IG.-.LY.E.LE...SL.T...---....Y.CFL.A----.L...Q..A   63

Consensus                          EG-----------------NEIYCKLNLKSL---LSIFRSLN------------------  288
HUS1[Schizosaccharomyces pombe]    QSN-----A---------D.V.NLEVPIDNFYKA.RS--AA.------------------   90
HUS1[Pycularia oryzae]             QSAE----A---------N.T.NLE.P.GP.QRA.KS--AI.------------------   90
HUS1 [Neurospora crassa OR74A]     QSNE----A---------N.T.NLE.P.GP.QRA.KS--A..------------------  300
HUS1 [Anopheles gambiae str. PEST] D.ID---TE---------H.Q..MTCLAA.FLRA..YV.NNA------------------  101
HUS1[Drosophila melanogaster]      .AAH---PD---------QEY.VLGVSSAN.GRA..VL.GGG------------------  100
HUS1[Caenorhabditis elegans]       V.MNPRNEE---------Q.L..FE.EID..VRV.PG--GHC------------------  102
HUS1 [Canis lupus familiaris]      ..IS---AE---------N.A..LD.TAEN.SRA.KT--AQ.------------------   97
HUS1[Pan troglodytes]              ..VS---AE---------N....LE.TSEN.SRA.KT--AQ.------------------   97
HUS1[Homo sapiens]                 ..VS---AE---------N....LE.TSEN.SRA.KT--AQ.------------------   97
HUS1[Macaca mulatta]               ..VS---AE---------N....LE.TSEN.SRA.KT--AQ.------------------   97
HUS1[Rattus norvegicus]            ..VS---EE---------N....LE.TSEN.ARA.KT--AQ.------------------   97
HUS1[Mus musculus]                 ..VS---EE---------N....LE.TSEN.SRA.KT--AQ.------------------   97
HUS1[Danio rerio]                  ..VS---AD---------A...FLEVAPEN.SRA.KT--AQ.------------------   97
HUS1[Xenopus tropicalis]           ..VC---ME---------Q...FLE.IPEN.SRA.KT--AQ.------------------   97
HUS1[Gallus gallus]                ..VA---AD---------H....LE.MPEN.SRA.KT--AQ.------------------   97
HUS1B[Mus musculus]                ..AS---QE---------F...CLE.MSEH.ARAVKN--AG.------------------   94
HUS1B[Macaca mulatta]              ..VS---EE---------LD..HLE.TAEH.SRAARS--AAG------------------   96
HUS1B[Homo sapiens]                ..VS---ED---------LD..HLE.TAEH.SRAARS--AAG------------------   96
HUS1B [Pan troglodytes]            ..VS---ED---------L..LHLE.TAEH.SRAARS--AAG------------------   96
RAD1[Pyricularia oryzae 70-15]     NLPEAAAQGGE--EYENTPVVPNFQIS.PA.IET.QL.GLADAAVRQAKTEADPYRSNLR  189
RAD1 [Neurospora crassa OR74A]     NLPPAAGNGDD---DDPEPEPVSFQIS.PAFLET.Q..GVADVAARQARSDIDPLVRGNP  201
RAD1[Caenorhabditis elegans]       RE-----------------EIVSM.ISI..ISEF...SENSS------------------   95
RAD1[Schizosaccharomyces pombe]    Q.-------------DSDGDTYMFQTMISP.LQS...YTDGKERISTSAWDQPTVNIM--  105
RAD1[Danio rerio]                  KE-----------------DAVGFQV..TV.LDC.T..GGSTVP----------------  101
RAD1[Gallus gallus]                QE-----------------ESVMFRI..AVFLDC.T..GASSLP----------------  101
RAD1[Xenopus tropicalis]           RE-----------------ESVVFRI..TV.LDC.T..GASAGP----------------  101
RAD1[Rattus norvegicus]            QE-----------------ESVTFRI..TI.LDC....G.SPTP----------------  102
RAD1[Mus musculus]                 QE-----------------ESVTFRI..TI.LDC....G.SPTP----------------  102
RAD1[Canis lupus familiaris]       QE-----------------ESVTFRI..TI.LDC....G.SPMP----------------  101
RAD1[Pan troglodytes]              QE-----------------ESVTFRI..TV.LDC....G.SPMP----------------  102
RAD1[Homo sapiens]                 QE-----------------ESVTFRI..TV.LDC....G.SPMP----------------  102
RAD1[Macaca mulatta]               QE-----------------ESVTFRI..TV.LDC....G.SPMP----------------  102
RAD1[Bos taurus]                   QE-----------------ESVTFRI..TV.LDC....G.SPVP----------------  101
RAD1[Drosophila melanogaster]      Q------------------DFQCFGVKMNV.SEC..L.G.AD------------------   96
RAD1 [Anopheles gambiae str. PEST] AIARPSSVADAPNNPDATLPF.SFG....VFTDC..M.T.GDYD----------------  114
RAD9A[Pyricularia oryzae 70-15]    ..SAQ------------YRDRF..V.YIRA.---..V..VRV------------------   94
RAD9A[Schizosaccharomyces pombe]   QPDSVLLTGL-------MTPT.RIRTQV.PI---..V..NKIFDF----------IPTVV  103
RAD9A[Drosophila melanogaster]     PPH----------------SDF...ISM.GC---.AV..NM.------------------   86
RAD9B[Rattus norvegicus            SPSATITDSD-------IPLNLN...AI..I---.P...C..------------------   91
RAD9B[Mus musculus]                SPFATMSDTD-------LPLNLN...AI..V---.P...C..------------------   96
RAD9B[Bos taurus]                  SASVKMNDTD-------IILNLN.R.GM..I---.P...C..------------------  114
RAD9B[Canis lupus familiaris]      STSVKVNDNDS------TMSNLN...GM..I---.P...CP.------------------   97
RAD9B [Macaca mulatta]             SALVKMSENEL-----DTTLNLK...GM..I---.P...C..------------------   98
RAD9B[Pan troglodytes]             SALVKMSENEL-----DTTLNLK...GM..I---.P...C..------------------  101
RAD9B[Homo sapiens]                SALVKMSENEL-----DTTLHLK...GM..I---.P...C..------------------  101
RAD9B[Xenopus tropicalis]          SALHEQGAAY-------AEINFK..YSV..V---.PV....S------------------   51
RAD9B[Gallus gallus]               TAAPQPCQKE-------RQLSLA...II..V---.P...CV.------------------  133
RAD9B[Danio Rerio]                 DPAT-----K-------DSQAVK......CV---.PM..CVT------------------   90
RAD9A[Gallus gallus]               GP-----------------PGTR..VLM..F---.GV....P------------------   85
RAD9A[Xenopus tropicalis]          T.-----------------GTCH..IHM.TV---I.V....P------------------   89
RAD9A[Danio rerio]                 P----------------TDQSFR..MPI..V---QAV.K..S------------------   86
RAD9A[Bos taurus]                  ATP--------------GQDQLR..ILM..F---..V....A------------------   88
RAD9A[Rattus norvegicus]           ASP--------------GQDLLR..ILM..F---..V....A------------------   88
RAD9A[Mus musculus]                ASP--------------GQDLLR..ILM.AF---..V....A------------------   88
RAD9A[Canis lupus familiaris]      TTS--------------GQEALR..ILM..F---.AV....A------------------   88
RAD9A[Macaca mulatta]              ATP--------------GQDLLR..ILM..F---..V....A------------------   88
RAD9A[Homo sapiens]                ATP--------------GQDLLR..ILM..F---..V....A------------------   88

Consensus                          ------------------------------VEKCKISL-N--GRPCLLVLQE--CKH---  310
HUS1[Schizosaccharomyces pombe]    ------------------------------ASDSTVR.SKKNNQ.L.SLSTTWSGRAF--  118
HUS1[Pycularia oryzae]             ------------------------------STDADLR.TKKN.I.L.SMTIRTTTNPPNQ  120
HUS1 [Neurospora crassa OR74A]     ------------------------------SNHASLR.TKRD.I.M.SMTIHTMT.DAPS  330
HUS1 [Anopheles gambiae str. PEST] ------------------------------..YI.LK.IK-THM...A.EMSTTITNDQD  130
HUS1[Drosophila melanogaster]      ------------------------------.NS..LK.QR-IQF..IS.IASVLTSSST-  128
HUS1[Caenorhabditis elegans]       ------------------------------YL.L.L.KSQ-KDE.M.S.EVRNPEAD---  128
HUS1 [Canis lupus familiaris]      ------------------------------ARAL..K.T.-KHF...T.SI.LLSVS-S-  124
HUS1[Pan troglodytes]              ------------------------------ARAL..K.T.-KHF...T.SV.LLSMS-S-  124
HUS1[Homo sapiens]                 ------------------------------ARAL..K.T.-KHF...T.SV.LLSMS-S-  124
HUS1[Macaca mulatta]               ------------------------------ARAL..K.T.-KHF...T.SV.LLSMS-S-  124
HUS1[Rattus norvegicus]            ------------------------------ARAL..K.T.-KHF...T.SV.LLSSSSS-  125
HUS1[Mus musculus]                 ------------------------------SRAL..K.T.-KHF...T.SV.LQVSSSS-  125
HUS1[Danio rerio]                  ------------------------------AKSV..K.TK-KSC...TLAA.LPSLS-S-  124
HUS1[Xenopus tropicalis]           ------------------------------AKSV.VK.T.-KHC...T.AL.LPSLS-S-  124
HUS1[Gallus gallus]                ------------------------------AKAV..K.T.-KHS...K.AV.LPSLS-S-  124
HUS1B[Mus musculus]                ------------------------------ASSL.LQ.T.-KQ....TLVV.LASCP-G-  121
HUS1B[Macaca mulatta]              ------------------------------ASSL.LQ.TH-RR....T.AVALASPL-G-  123
HUS1B[Homo sapiens]                ------------------------------ASSL.LQ.TH-KR..S.T.AV.LVSSL-G-  123
HUS1B [Pan troglodytes]            ------------------------------ASSL.LQ.TH-KR....T.AV.LVSSL-G-  123
RAD1[Pyricularia oryzae 70-15]     --------NYRPDAFSNQTLG--------VAGT.CL.Y-SEE.A.FSINME.----A---  225
RAD1 [Neurospora crassa OR74A]     RMNHQHRGGNGSDAFSHQTLHGGGFASSSSNGT.IL.Y-PSD.G.FSII.E.----A---  253
RAD1[Caenorhabditis elegans]       -------------------------------SSV.V.Y-PGMFQ.VKMLVED---AD---  117
RAD1[Schizosaccharomyces pombe]    ---------------------------HKRGVI..VQY-.GP.C.FIWEVE.---MA---  131
RAD1[Danio rerio]                  ----------------------------GVCTALRMCY-.GY.Y.LT.F.E.----G---  125
RAD1[Gallus gallus]                ----------------------------GTSTALRMCY-RGY.H.LM.F.E.----G---  125
RAD1[Xenopus tropicalis]           ----------------------------GTPTAL.MCY-QGY.H.LV.F.E.----G---  125
RAD1[Rattus norvegicus]            ----------------------------GTLTALRMCY-QGY.H.LM.F.E.----G---  126
RAD1[Mus musculus]                 ----------------------------GTLTALRMCY-QGY.H.LM.F.E.----G---  126
RAD1[Canis lupus familiaris]       ----------------------------GTLTALRMCY-QGY.Y.LM.F.E.----G---  125
RAD1[Pan troglodytes]              ----------------------------GTLTALRMCY-QGY.Y.LM.F.E.----G---  126
RAD1[Homo sapiens]                 ----------------------------GTLTALRMCY-QGY.Y.LM.F.E.----G---  126
RAD1[Macaca mulatta]               ----------------------------GTLTALRMCY-QGY.Y.LM.F.E.----G---  126
RAD1[Bos taurus]                   ----------------------------GTFTALRMCY-QGY.Y.LM.F.E.----G---  125
RAD1[Drosophila melanogaster]      -------------------------------CSLRMMY-RDK.D.LKII.YP-HDDD---  120
RAD1 [Anopheles gambiae str. PEST] -------------------------------SSL.LIQ-KGT.A.LIVI.EQ-HGED---  138
RAD9A[Pyricularia oryzae 70-15]    ------GGDPGRDREKET-----------TI.R.DVAINDGP.TKSRF.A.I-I.RN---  133
RAD9A[Schizosaccharomyces pombe]   TTNSKNGYGSESASRKDV-----------I..NVQ..IST--.SE.RIIFKF-L...---  146
RAD9A[Drosophila melanogaster]     --------------E---------------..Y.ELN.-L--DNQTN.QVNL-R..L---  110
RAD9B[Rattus norvegicus            --------------YLER-----------SI...TMVA-R--SDR.RV.I.F-FGR.---  119
RAD9B[Mus musculus]                --------------YLER-----------S....TVVA-R--ADK.RV.I.F-FG..---  124
RAD9B[Bos taurus]                  --------------SLEK-----------N......FT-R--SDK.KV.I.F-F.R.---  142
RAD9B[Canis lupus familiaris]      --------------SLER-----------T......FT-R--SDK.KV.I.F-F.R.---  125
RAD9B [Macaca mulatta]             --------------SLER-----------NI.....FT-R--SDK.KV.I.F-FYR.---  126
RAD9B[Pan troglodytes]             --------------SLER-----------NI...R.FT-R--SDK.KV.I.F-FYR.---  129
RAD9B[Homo sapiens]                --------------SLER-----------NI...R.FT-R--SDK.KV.I.F-FYR.---  129
RAD9B[Xenopus tropicalis]          --------------TLEK-----------N.D..T.YT-.--VNEGYMNF.L-FYRN---   79
RAD9B[Gallus gallus]               --------------MLER-----------H....N.YT-.--AKDHHITF.L-L.RN---  161
RAD9B[Danio Rerio]                 --------------CRER-----------S.DR.E..I-K--IPDGRVTFRF-H.R.---  118
RAD9A[Gallus gallus]               --------------TLDK-----------S..R.LVL.-R--P.AGR....L-H...---  113
RAD9A[Xenopus tropicalis]          --------------SLEK-----------T....L...-.--AEKSR..I.L-L..Y---  117
RAD9A[Danio rerio]                 --------------SLER-----------S....R.Q.-.--SEKSR.TITL-H...---  114
RAD9A[Bos taurus]                  --------------MLEK-----------T....C...-.--D.SSR..V.L-H..Y---  116
RAD9A[Rattus norvegicus]           --------------TVEK-----------T....C...-S--.SNSH..V.L-H..Y---  116
RAD9A[Mus musculus]                --------------IVEK-----------S....C...-S--.SHSH..V.L-H..Y---  116
RAD9A[Canis lupus familiaris]      --------------TVEK-----------T....C...-.--..SSR..V.L-H..Y---  116
RAD9A[Macaca mulatta]              --------------MLEK-----------T....C...-.--..SSR..V.L-H..F---  116
RAD9A[Homo sapiens]                --------------MLEK-----------T....C...-.--..SSR..V.L-H..F---  116

Consensus                          -GV--T----------HN--XQE--E-L---FX----C-N-L--Q-R-L-EA---F----  331
HUS1[Schizosaccharomyces pombe]    -------------------G----------------------------------------  119
HUS1[Pycularia oryzae]             G.------------ASGGFGGYGR-SRAGGG.DDP-FADDAS-------------.MQE-  152
HUS1 [Neurospora crassa OR74A]     AARRNKNNSNNNNNNDDQMGSYND-D------NDP-FSE.S.-------------YQQE-  368
HUS1 [Anopheles gambiae str. PEST] ------------------------------------------------------------  130
HUS1[Drosophila melanogaster]      ------------------------------------------------------------  128
HUS1[Caenorhabditis elegans]       ------------------------------------------------------------  128
HUS1 [Canis lupus familiaris]      ------------------------------------------------------------  124
HUS1[Pan troglodytes]              ------------------------------------------------------------  124
HUS1[Homo sapiens]                 ------------------------------------------------------------  124
HUS1[Macaca mulatta]               ------------------------------------------------------------  124
HUS1[Rattus norvegicus]            ------------------------------------------------------------  125
HUS1[Mus musculus]                 ------------------------------------------------------------  125
HUS1[Danio rerio]                  ------------------------------------------------------------  124
HUS1[Xenopus tropicalis]           ------------------------------------------------------------  124
HUS1[Gallus gallus]                ------------------------------------------------------------  124
HUS1B[Mus musculus]                ------------------------------------------------------------  121
HUS1B[Macaca mulatta]              ------------------------------------------------------------  123
HUS1B[Homo sapiens]                ------------------------------------------------------------  123
HUS1B [Pan troglodytes]            ------------------------------------------------------------  123
RAD1[Pyricularia oryzae 70-15]     -..NT.----------C.LVTYLPDAPEDIP.DRE-GISFKIIM.S.W.LD.LAELAPTS  273
RAD1 [Neurospora crassa OR74A]     -..KT.----------C.LTTYLPEMPEDIP.DID-DLSFKVIM.A.Y.LD.LAEVGSIN  301
RAD1[Caenorhabditis elegans]       -.WVAR----------G.FTTTLADQE.DFE.DDA-GVLATYLLKTQV.K.IIKD.DDT-  164
RAD1[Schizosaccharomyces pombe]    -.YATA----------CELLTM.CEDDVDINRLAS-TLCTKIIMKSNW.YD.LVELDNNM  179
RAD1[Danio rerio]                  -..VTV----------CKINT..PE.PIDFD.CST-NVT.KVIL.SDS.K..FSELDMT-  172
RAD1[Gallus gallus]                -..VTV----------CRINT..PEDL.DFN.CST-NVV.KIIL.SDG.R..FSELDMT-  172
RAD1[Xenopus tropicalis]           -..VTV----------CKIHT..PE.T.DFD.CST-NVL.KIIL.SEG.R..FAELDMT-  172
RAD1[Rattus norvegicus]            -..VTV----------CKITT..PEDT.DFD.CST-NVM.KIIL.SEG.R..FSELDMT-  173
RAD1[Mus musculus]                 -..VTV----------CKITT..PE.T.DFD.CST-NVM.KIIL.SEG.R..FSELDMT-  173
RAD1[Canis lupus familiaris]       -..VTV----------CKINT..PE.T.DFD.CST-NVI.KIIL.SEG.R..FSELDMT-  172
RAD1[Pan troglodytes]              -..VTV----------CKINT..PE.T.DFD.CST-NVI.KIIL.SEG.R..FSELDMT-  173
RAD1[Homo sapiens]                 -..VTV----------CKINT..PE.T.DFD.CST-NVI.KIIL.SEG.R..FSELDMT-  173
RAD1[Macaca mulatta]               -..VTV----------CKINT..PE.T.DFD.CST-NVI.KIIL.SEG.R..FSELDMT-  173
RAD1[Bos taurus]                   -..VTV----------CKINT..PE.T.DFD.CST-NVI.KIIL.SEG.R..FSELDMT-  172
RAD1[Drosophila melanogaster]      -D.STE----------CAIKTMDCD.PIDYDQNLKDPDL.VIFVRGPN.SKVFNELEKS-  168
RAD1 [Anopheles gambiae str. PEST] -DLITE----------CSVRTMDPFDCMELD.EDEQQIVSK.NVKGMEFFQLLSEMDRN-  186
RAD9A[Pyricularia oryzae 70-15]    -.ITA.----------.SLPFEAK-APTRVK.DSA-EAV.HWTMAS.T.RQLMDH.GPG-  179
RAD9A[Schizosaccharomyces pombe]   -..IK.----------YKISYEQT-QT.HAV.DKS-LSH.NFQINSKI.KDLTEH.GQR-  192
RAD9A[Drosophila melanogaster]     -ETTKE----------ATISIIDD-QNINTNINTD-QMP.IIRGDHKL.TDISNN.NSS-  156
RAD9B[Rattus norvegicus            -.IKR.----------..VYF.DC-QP.KIL.EKS-L.A.I.MIKP.L.A..IALLTSN-  165
RAD9B[Mus musculus]                -.IKR.----------..VYF.DS-QP.KII.EKS-L.A.I.MIKP.L.T..IALLTSN-  170
RAD9B[Bos taurus]                  -.IKKI----------..VCF.GS-RP.QVI.QKN-M.A.T.VI.P.V.A..IVL.TSS-  188
RAD9B[Canis lupus familiaris]      -.IRR.----------..VCF..S-QP.QVI.EKN-M.S.T.VI.P.V.A..LVL.TSS-  171
RAD9B [Macaca mulatta]             -.IKR.----------..ICF..S-QP.QVI.DKN-V.T.T.MI.P.L.AD.IVL.TSS-  172
RAD9B[Pan troglodytes]             -.IKR.----------..ICF..S-QP.QVI.DKN-V.T.T.MI.P.L.AD.IVL.TSS-  175
RAD9B[Homo sapiens]                -.IKR.----------..ICF..S-QP.QVI.DKN-V.T.T.MI.P.L.AD.IVL.TSS-  175
RAD9B[Xenopus tropicalis]          -.ITK.----------.QLAYE.C-.P.QAV.AKN-T.P.V.RI.P.V.SDVVVH.PSC-  125
RAD9B[Gallus gallus]               -.IVK.----------..LAF..C-DP.QAV.AKH-L.P.V.RAHS.L.ADIMVH.PTS-  207
RAD9B[Danio Rerio]                 -.ITK.----------..LGY..C-.A.QAV.PAH-LSP.V.MA.SKL.GGIVVH.PVS-  164
RAD9A[Gallus gallus]               -..TR.----------.QLAF..C-.R.QAV.DTQ-C.ASR.RAPAQL.A..VVH.PQT-  159
RAD9A[Xenopus tropicalis]          -.ITK.----------..LSY.DC-.S.QAVYNPD-T.P.M.RAPA.L.SD.VMH.PQT-  163
RAD9A[Danio rerio]                 -.LLK.----------..LSF.DC-.S.QAV.DKE-S.T.V.QA.P.LMVDTVLH.PPS-  160
RAD9A[Bos taurus]                  -..RK.----------..LSF.DC-.S.QAV.DPA-L.PHV.RAPA.V.V..VLP.PPA-  162
RAD9A[Rattus norvegicus]           -..KK.----------..LSF.DC-.S.QAV.DPA-S.PHL.RTPA.V.A..VLS.PLA-  162
RAD9A[Mus musculus]                -..KK.----------..LSF.DC-.S.QAV.DPA-S.PHL.RTPA.V.A..VLS.PLA-  162
RAD9A[Canis lupus familiaris]      -..RK.----------..LSF.DC-.S.QAV.DPA-L.PHV.RAPA.V.G..VLP.PPA-  162
RAD9A[Macaca mulatta]              -..RK.----------..LSF.DC-.S.QAV.DPA-L.PHM.RAPA.V.G..VLP.PPA-  162
RAD9A[Homo sapiens]                -..RK.----------..LSF.DC-.S.QAV.DPA-S.PHM.RAPA.V.G..VLP.SPA-  162

Consensus                          -EEXTX--SPSRPV--L---------------XTHD-P--------------VX-XDLFE  355
HUS1[Schizosaccharomyces pombe]    ----------.NI.-------------------..NI.VR------------.LSQSYVS  138
HUS1[Pycularia oryzae]             SL.L.MKREREKVI-------------------.Q.I.VR------------.LHP.TV.  181
HUS1 [Neurospora crassa OR74A]     SL.L.MKREREKVI-------------------.Q.I.VR------------.LHP.TV.  397
HUS1 [Anopheles gambiae str. PEST] --------VLTPKI-------------------Q.AI.VT------------.VPRSEWN  151
HUS1[Drosophila melanogaster]      ---------EA.E.-------------------V..V.VT------------IIPGSDWS  148
HUS1[Caenorhabditis elegans]       ------------I.-------------------S.QI.IT------------IILSKYWN  145
HUS1 [Canis lupus familiaris]      ---------S..V.-------------------...I.VK------------.IPRK.WK  144
HUS1[Pan troglodytes]              ---------S..I.-------------------...I.IK------------.IPRK.WK  144
HUS1[Homo sapiens]                 ---------S..I.-------------------...I.IK------------.IPRK.WK  144
HUS1[Macaca mulatta]               ---------S..I.-------------------...I.IK------------.IPRK.WK  144
HUS1[Rattus norvegicus]            ----------..I.-------------------V..I.IK------------.IPRR.WK  144
HUS1[Mus musculus]                 ---------S..I.-------------------V..I.IK------------.LPRR.WK  145
HUS1[Danio rerio]                  ---------L..V.-------------------...L.VD------------.IPRR.WY  144
HUS1[Xenopus tropicalis]           ---------S..I.-------------------...I.VS------------.IPRR.WN  144
HUS1[Gallus gallus]                ---------S..I.-------------------...I.VR------------.IPRR.WN  144
HUS1B[Mus musculus]                ---------HT.A.-------------------V..L.VR------------.LPRRRWK  141
HUS1B[Macaca mulatta]              ---------CA.S.-------------------V..L.VQ------------.LPRRAWR  143
HUS1B[Homo sapiens]                ---------RA.S.-------------------V..L.VR------------.LPRRVWR  143
HUS1B [Pan troglodytes]            ---------RA.S.-------------------V..L.VR------------.LPRGVWR  143
RAD1[Pyricularia oryzae 70-15]     PNRL.ITA.KRE.FLR.SGSG-------PLGSSSV.FSRG---------------R..L.  311
RAD1 [Neurospora crassa OR74A]     P.RL.IVV.RKE.YLRFRTSGSHSGAGGPGVES.V.FRRG---------------R..L.  346
RAD1[Caenorhabditis elegans]       SRTVRIQFTKNSL--CFTTFGD------VGE-T.VSI.SR---------------SLQM.  200
RAD1[Schizosaccharomyces pombe]    G.NLIIHT.SQKSTFL.RCVGA------LST-TEIEY.NE---------------KSVL.  217
RAD1[Danio rerio]                  S.VLQITM...H.YFR.STFGN------SGN-AHY.Y.KD---------------S.MM.  210
RAD1[Gallus gallus]                S.VLQITM..DK.YFR.STFGN------AGS-AHL.Y.KD---------------S..M.  210
RAD1[Xenopus tropicalis]           SDFLQIIM..DK.YFR.STFGN------AGS-AHL.Y.KD---------------S..I.  210
RAD1[Rattus norvegicus]            GDVLQITV..DK.YFR.STFGN------AGN-SHL.Y.KD---------------S..V.  211
RAD1[Mus musculus]                 GDVLQITV..DK.YFR.STFGN------AGN-SHL.Y.KD---------------S..V.  211
RAD1[Canis lupus familiaris]       S.VLQITM..NK.YFR.STFGN------AGS-SHL.Y.KD---------------S..M.  210
RAD1[Pan troglodytes]              S.VLQITM..DK.YFR.STFGN------AGS-SHL.Y.KD---------------S..M.  211
RAD1[Homo sapiens]                 S.VLQITM..DK.YFR.STFGN------AGS-SHL.Y.KD---------------S..M.  211
RAD1[Macaca mulatta]               S.VLQITM..DK.YFR.STFGN------AGS-SHL.Y.KD---------------S..M.  211
RAD1[Bos taurus]                   S.VLQITM..DK.YFR.STFGN------AGS-SHL.Y.KD---------------S..M.  210
RAD1[Drosophila melanogaster]      A..FEFVT..N..HFKITTVGI------MQAVFSVEVAKT---------------SPMMM  207
RAD1 [Anopheles gambiae str. PEST] CD.IEVII..DA.HLI.HSFGE------LHSETSVEITNT---------------S.MLI  225
RAD9A[Pyricularia oryzae 70-15]    IDLLDIHTEGEGV.-NFACYTE----------KDYKLSNDATILKKPLHTSIAVEM.E.D  228
RAD9A[Schizosaccharomyces pombe]   T..L.IQPLQE.-.-L.TSFTE----------EVVHN---RDILKQPTQTTVSIDGKE..  237
RAD9A[Drosophila melanogaster]     E..L.LEANSGS-.-VAKNYIE----------GARV------N-DKFMRTQLKLKPSE..  197
RAD9B[Rattus norvegicus            Q..V.FSVT.EN-F-C.KSSSG----------ESL.------L-TSSVYSEMSFGPEE.D  206
RAD9B[Mus musculus]                Q..V.FSVT.GN-F-C.KSLSG----------ELL.------L-TSSVYSEMSFGPEE.D  211
RAD9B[Bos taurus]                  Q..V.LAVT.LK-.-CIKSSNE----------ESM.------L-TDSVYSEMFVGP.E.D  229
RAD9B[Canis lupus familiaris]      Q..V.LAVT.LS-.-C.KSSSD----------EPM.------L-TNSVYSEMFVGP.E.D  212
RAD9B [Macaca mulatta]             Q..V.LAVT.LN-F-C.KSSNE----------ESM.------L-SNAVYSEMFVGS.E.D  213
RAD9B[Pan troglodytes]             Q..V.LAVT.LN-F-C.KSSNE----------ESM.------L-SNAVYSEMFVGS.E.D  216
RAD9B[Homo sapiens]                Q..V.LAVT.LN-F-C.KSSNE----------ESM.------L-SNAVHSEMFVGS.E.D  216
RAD9B[Xenopus tropicalis]          Q..I.LSVT.L.-.-SFKTYCE----------EELE------F-SKSVHTEMHLGPEE.H  166
RAD9B[Gallus gallus]               Q..V.LSVT.T.-.-CFKSYTE----------ENT.------F-PKTMVTEIQLNP.E.D  248
RAD9B[Danio Rerio]                 Q..V.LSV.SLK-.-V.KTFCV----------EEN.------C-IKGMNTALMLHP.ELD  205
RAD9A[Gallus gallus]               LA.V.LGAAAGGRI-G.RSHLE----------EGSE------P-GKAMVTELWLAP.E.Q  201
RAD9A[Xenopus tropicalis]          LA.I.IMA..CGK.-T.RNYVE----------EDI.------S-TKTMLTELSLSR.E.L  205
RAD9A[Danio rerio]                 L..VNLSV.SD.V-----------------------------------------------  220
RAD9A[Bos taurus]                  LA.V.LGIGHG.R.-I.RSYQE----------EEAG------EGTNGAWGREQRRARGVQ  205
RAD9A[Rattus norvegicus]           LT.V.LGIGRG.R.-I.RSYQE----------EEA.------STSKAMVTETSIGEED.Q  205
RAD9A[Mus musculus]                LT.V.LGIGRG.R.-I.RSYQE----------EEA.------STSKAMVTETSIGDED.Q  205
RAD9A[Canis lupus familiaris]      LA.V.LGIGCG.R.-I.RSYQE----------EEA.------STVKAMVTEMSIGEED.Q  205
RAD9A[Macaca mulatta]              LA.V.LGIGRG.R.-I.RSYHE----------EEA.------STAKAMVTEMCLGEED.Q  205
RAD9A[Homo sapiens]                LA.V.LGIGRG.R.-I.RSYHE----------EEA.------STAKAMVTEMCLGEED.Q  205

Consensus                          ----DFQCP--------EDVSITF-CLKELKGILXKMENKALPLS---------------  387
HUS1[Schizosaccharomyces pombe]    ----VIKE.----TAPEP.CH.FLPQ.NF.RHVVD.YKSLSDRI----------------  174
HUS1[Pycularia oryzae]             ----TIMQ.----KVREP..H.QLPP.MQ..A.SDRFTKL.MTA.SGGTGGGLHATSGAM  233
HUS1 [Neurospora crassa OR74A]     ----TIMQ.----KVREP..H.M.PP.LQV.A.SDRFTKL.ITTAASSS-----------  438
HUS1 [Anopheles gambiae str. PEST] ----QYAI.----LEVEY.L..AMPAG.S.R.L.D.KK.L.PTV----------------  187
HUS1[Drosophila melanogaster]      ----AYVV.----RVPNSQLALGLPS.RL..SLID.LK.ISPS.----------------  184
HUS1[Caenorhabditis elegans]       ----SYSR.----SIGHRKM..SMPPP.MMSRF.HVFK.MNTRV----------------  181
HUS1 [Canis lupus familiaris]      ----.L.E.----TIPDS....YLPA..TM.S.VE..K.ISNH.----------------  180
HUS1[Pan troglodytes]              ----.L.E.----VVPDP....YLPV..TM.SVVE..K.ISNH.----------------  180
HUS1[Homo sapiens]                 ----.L.E.----VVPDP....YLPV..TM.SVVE..K.ISNH.----------------  180
HUS1[Macaca mulatta]               ----.L.E.----VVPDP....YLPV..TM.SVVE..K.ISNH.----------------  180
HUS1[Rattus norvegicus]            ----.L.E.----SIPES....YLPA..TM.SVVD..R.ISNH.----------------  180
HUS1[Mus musculus]                 ----.L.E.----SIPDC....CLPA..MM.SVVE..R.ISNQ.----------------  181
HUS1[Danio rerio]                  ----..RE.----QMPEF....YLPP..TM.SVVDR.K.LSNY.----------------  180
HUS1[Xenopus tropicalis]           ----..KE.----SVPEF....YLPA..TM.SVVER.K.LSNYI----------------  180
HUS1[Gallus gallus]                ----..RE.----VVPDF....YLPV..TM.S.VER.K.LSNYI----------------  180
HUS1B[Mus musculus]                ----.CTE.----HVRGS...VYLPA..T..NMVER.A.VGSHV----------------  177
HUS1B[Macaca mulatta]              ----.CPP.----SLRAA.A..HLPRWRT.RS.VER.A.VGDHV----------------  179
HUS1B[Homo sapiens]                ----.CLP.----SLRAS.A..RLPRWRT.RS.VER.A.VGSHV----------------  179
HUS1B [Pan troglodytes]            ----.CLP.----SLRAA.A..CLPRWRT.RS.VER.A.VGDHV----------------  179
RAD1[Pyricularia oryzae 70-15]     ----T.SVR--------.RWAQ------SF.FDII.SASE.MRI.SK-------------  340
RAD1 [Neurospora crassa OR74A]     ----T.SVRAVERAKGERRW.Q------TF.FDTI.AATE.MRIASK-------------  383
RAD1[Caenorhabditis elegans]       ----SVK.L--------.E.EF------SYLLS.IQRMTT.FI.ATK-------------  229
RAD1[Schizosaccharomyces pombe]    ----S.ETD--------SENTY------SYRFS.IRHAL...QVGSK-------------  246
RAD1[Danio rerio]                  ----L...T--------KIQTN------RY.MS.L.PST...A..CK-------------  239
RAD1[Gallus gallus]                ----A.H.N--------QTQTN------RY.IS.L.PST...A..CK-------------  239
RAD1[Xenopus tropicalis]           ----A.H.T--------QTQTN------RY.IS.L.PST...A..CK-------------  239
RAD1[Rattus norvegicus]            ----A.H.N--------KTQIN------RY.LS.L.PST...A..CK-------------  240
RAD1[Mus musculus]                 ----A.H.D--------KTQVN------RY.LS.L.PST...A..CK-------------  240
RAD1[Canis lupus familiaris]       ----S...N--------QTQVN------RY.IS.L.PST...V..CK-------------  239
RAD1[Pan troglodytes]              ----A.H.N--------QTQVN------RY.IS.L.PST...V..CK-------------  240
RAD1[Homo sapiens]                 ----A.H.N--------QTQVN------RY.IS.L.PST...V..CK-------------  240
RAD1[Macaca mulatta]               ----A.H.N--------QTQVN------RY.IS.L.PST...V..CK-------------  240
RAD1[Bos taurus]                   ----L.H.N--------.TQVN------RY.IS.L.PST...V..CK-------------  239
RAD1[Drosophila melanogaster]      ----M.N.K--------QT.VA------RY.SQQIR.T...MQSATK-------------  236
RAD1 [Anopheles gambiae str. PEST] ----T.N.T--------DASRN------RY.FHHFRLAMRT.A.ASK-------------  254
RAD9A[Pyricularia oryzae 70-15]    ----EIEVE--------DKLHTII-PV.DFRA..QHATTT.GD..ARYSNPGR-------  268
RAD9A[Schizosaccharomyces pombe]   ----RVALN--------.G..V.L-S.R.FRAAVILA.ALGSSICAYYGVPGK-------  277
RAD9A[Drosophila melanogaster]     ----QY.VT--------KETV...-.I..FRAF.LFA.CLNAS.TLEFDEAGM-------  237
RAD9B[Rattus norvegicus            ----F..VG--------L.TE...-.F.......TFS.VMHA.IAIYFDFPGK-------  246
RAD9B[Mus musculus]                ----F..VG--------L.TE...-.F.......TFS.VMHA..AIYFDFPGK-------  251
RAD9B[Bos taurus]                  ----F..IG--------I.TE...-.F.....V.TFS.AIHA.IAIHFDFPGK-------  269
RAD9B[Canis lupus familiaris]      ----F..IG--------V.TE...-.F.....KVIFS.ATHA.IAIHFDFPGK-------  252
RAD9B [Macaca mulatta]             ----F..IG--------M.TE...-.F.......TFS.ATHA.I.IYFDFPGK-------  253
RAD9B[Pan troglodytes]             ----F..IG--------M.TE...-.F.......TFS.ATHA.I.IYFDFPGK-------  256
RAD9B[Homo sapiens]                ----F..IG--------M.TE...-.F.......TFS.ATHA.I.IYFDFPGK-------  256
RAD9B[Xenopus tropicalis]          ----Y..VG--------..AEV..-.....R.F.GFA.TTSSYI.VHLSKAGK-------  206
RAD9B[Gallus gallus]               ----F..VG--------V.SEV..-..R..R.L.AFS.ATSVSV.IHFDTPGK-------  288
RAD9B[Danio Rerio]                 ----Y..VG--------..SDV..-.....R.L.SFA.CYG..V.CQFGAAGQ-------  245
RAD9A[Gallus gallus]               ----EVAVV--------PGSR...-....FR.L.SFA.ASS...TIHYDEPGR-------  241
RAD9A[Xenopus tropicalis]          ----VY.LK--------KQSD...-..R.FR.L.SFA.STS..V.IHFNTAGF-------  245
RAD9A[Danio rerio]                 ------------------------------------------------------------  280
RAD9A[Bos taurus]                  RAETGWWGQ--------SPA.SCC-.PPQT-------------------APSK-------  230
RAD9A[Rattus norvegicus]           ----QLHA.--------.GRAV..-....FR.L.SFA.SAN...TIHFDVPGR-------  245
RAD9A[Mus musculus]                ----QLHA.--------.GIAV..-....FR.L.SFA.SAN...TIHFDVPGR-------  245
RAD9A[Canis lupus familiaris]      ----QL.AQ--------.G.A...-....FR.L.SFA.SAN.S..VHFDAPGR-------  245
RAD9A[Macaca mulatta]              ----QL.AQ--------.G.A...-....FR.L.SFA.SAN.N..IHFDAPGR-------  245
RAD9A[Homo sapiens]                ----QL.AQ--------.G.A...-....FR.L.SFA.SAN.N..IHFDAPGR-------  245

Consensus                          ------------------XSIE--DXGLLELQFELATLXG------------QSHFKEL-  414
HUS1[Schizosaccharomyces pombe]    -------------------IMSANMS.E.Q.SVNIPSARV------------STKW.-G-  201
HUS1[Pycularia oryzae]             GGSNIGSTATASSINGPKLELSANMH.S.R.RIATDS.DV------------E.VWS-G-  279
HUS1 [Neurospora crassa OR74A]     -------SSSRREAQNPKLELSATMH.S.R.RLIAD..DI------------T.VWDSC-  478
HUS1 [Anopheles gambiae str. PEST] -------------------TLYATTNDE.S.VV.TEVVTV------------A..YRN.-  215
HUS1[Drosophila melanogaster]      -------------------EFQVNVD.E.NVIATSEMSTV------------T.R.QK.-  212
HUS1[Caenorhabditis elegans]       ------------------VKLTASTS.D.RISTKIE.GEI------------DVS.SD.-  210
HUS1 [Canis lupus familiaris]      -------------------IM.ANLS.E.N.KI.TELVCV------------TT...D.-  208
HUS1[Pan troglodytes]              -------------------V..ANLD.E.N.KI.TELVCV------------TT...D.-  208
HUS1[Homo sapiens]                 -------------------V..ANLD.E.N.KI.TELVCV------------TT...D.-  208
HUS1[Macaca mulatta]               -------------------V..ANLD.E.N.KI.TELVCV------------TT...D.-  208
HUS1[Rattus norvegicus]            -------------------V..ANLK.E.N.KI.TESVCV------------TT...D.-  208
HUS1[Mus musculus]                 -------------------V..ANLK.E.N.KI.TELVCV------------TT...D.-  209
HUS1[Danio rerio]                  -------------------VV.ANLN.KMN.KI.TDLVSV------------TT.....-  208
HUS1[Xenopus tropicalis]           -------------------V..ANRN.EIN.KI.TDLVSV------------ST...D.-  208
HUS1[Gallus gallus]                -------------------V..ANLS.EMN.KI.TDVVSV------------TT...D.-  208
HUS1B[Mus musculus]                -------------------LV.ANLN.RMN.TV.TDRVTI------------K.Y..N.-  205
HUS1B[Macaca mulatta]              -------------------LV.ANLR.RMT.SM.TEVVSI------------K.Y..N.-  207
HUS1B[Homo sapiens]                -------------------LV.ANLS.RMT.SI.TEVVSI------------..Y..N.-  207
HUS1B [Pan troglodytes]            -------------------LV.ANLS.RMT.SI.TEVVSI------------H.Y..N.-  207
RAD1[Pyricularia oryzae 70-15]     ------------------V.LRGDGQ.V.NF..MVEVEG.------------GMQWL.F-  369
RAD1 [Neurospora crassa OR74A]     ------------------V.LRGDGQ.V.SM..MVEVEGAGGAGGGVPGGGAGLS.LDF-  424
RAD1[Caenorhabditis elegans]       ------------------LILRVDER.V.SC..SIDHGE.------------NASYI.F-  258
RAD1[Schizosaccharomyces pombe]    ------------------VNLRIDEN.T.SI.IM.VGQE.------------LCT.VDF-  275
RAD1[Danio rerio]                  ------------------V.VRTDSR.F.S..YLVRNDD.------------.IC.V.Y-  268
RAD1[Gallus gallus]                ------------------V..RTDNR.F.S..YMIRNED.------------.IC.V.Y-  268
RAD1[Xenopus tropicalis]           ------------------V..RTDNR.F.S..YMIRNED.------------.IC.V.Y-  268
RAD1[Rattus norvegicus]            ------------------V..RTDNR.F.S..YMIRNED.------------.IC.V.Y-  269
RAD1[Mus musculus]                 ------------------V..RTDNR.F.S..YMIRNED.------------.IC.V.Y-  269
RAD1[Canis lupus familiaris]       ------------------V..RTDNR.F.S..YMIRNED.------------.IC.V.Y-  268
RAD1[Pan troglodytes]              ------------------V..RTDNR.F.S..YMIRNED.------------.IC.V.Y-  269
RAD1[Homo sapiens]                 ------------------V..RTDNR.F.S..YMIRNED.------------.IC.V.Y-  269
RAD1[Macaca mulatta]               ------------------V..RTDNR.F.S..YMIRNED.------------.IC.V.Y-  269
RAD1[Bos taurus]                   ------------------V..RTDNR.F.S..YMIRNED.------------.IC.V.Y-  268
RAD1[Drosophila melanogaster]      ------------------VA.KTNSV.....HLVMQGDSQ------------EEI.IQF-  265
RAD1 [Anopheles gambiae str. PEST] ------------------VALRTNSE...G..VMIENSDS------------SHI.V.Y-  283
RAD9A[Pyricularia oryzae 70-15]    ---------------PMKLYYS--TD-GILCE.I.M.VGER-----------SPAGPKT-  298
RAD9A[Schizosaccharomyces pombe]   ---------------PILLTFAKGKNSEI.A..I...VV.S-----------DEQEVSS-  310
RAD9A[Drosophila melanogaster]     ---------------PFLLK.K--KH.EI.CLLIMS..SPD-----------DIS.S.D-  268
RAD9B[Rattus norvegicus            ---------------PVVL.V.--.M-...AS.I....LDY-----------P.RTSSP-  276
RAD9B[Mus musculus]                ---------------PVVL.V.--.M-...AN.I....VDY-----------P.RTSSP-  281
RAD9B[Bos taurus]                  ---------------PMAL..D--.M-...AN.I....ADE-----------P.RASS.-  299
RAD9B[Canis lupus familiaris]      ---------------PMAL..D--.M-...AN.I....ADE-----------P.RASSP-  282
RAD9B [Macaca mulatta]             ---------------PLAL..D--.M-.V.AN.I....ADE-----------S.RASSP-  283
RAD9B[Pan troglodytes]             ---------------PLAL..D--.M-.V.AN.I....ADE-----------..RASSP-  286
RAD9B[Homo sapiens]                ---------------PLAL..D--.M-.V.AN.I....ADE-----------..RASSP-  286
RAD9B[Xenopus tropicalis]          ---------------PVAF.M.--NM-FF.ADII....AES-----------EMGKSSQ-  236
RAD9B[Gallus gallus]               ---------------PVAF...--.V-V..AS.I....SDS-----------R.EMASQ-  318
RAD9B[Danio Rerio]                 ---------------PISFTVK--.I-T..AHVV.S..TNP-----------D.ESSSQ-  275
RAD9A[Gallus gallus]               ---------------PAIFTLD--.S-.M.AHLV....LDP-----------E.DSQPPP  272
RAD9A[Xenopus tropicalis]          ---------------PAVF.VD--.T-V..VH.V....SDT-----------DRASQSES  276
RAD9A[Danio rerio]                 ------------------------------------------------------------  340
RAD9A[Bos taurus]                  ---------------PW-------------------------------------------  275
RAD9A[Rattus norvegicus]           ---------------PVIFTV.--.S-..DAH.V....LEQ-----------D.CSQD.-  275
RAD9A[Mus musculus]                ---------------PVIFT..--.S-..DAH.V....LEQ-----------D.CSQGP-  275
RAD9A[Canis lupus familiaris]      ---------------PAIFAVK--.S-..DGH.V....SES-----------DL.SPAM-  275
RAD9A[Macaca mulatta]              ---------------PAIFT.K--.S-..DGH.V....SDT-----------D..SQD.-  275
RAD9A[Homo sapiens]                ---------------PAIFT.K--.S-..DGH.V....SDT-----------D..SQD.-  275

Consensus                          --XPPDLS----------------------------DDS-----------ETRXPE----  429
HUS1[Schizosaccharomyces pombe]    -LEN.E.DP--------SQ-----------VED----I.-R------HPSQ..A..EFVH  230
HUS1[Pycularia oryzae]             -LEN.E.DP--------AQ-----------LSVPIE.HP-S------TRFKEAG.NKWAS  312
HUS1 [Neurospora crassa OR74A]     -LEN.E.DP--------AV-----------LPVPIEEHP-S------TKYREAG.DKWAT  511
HUS1 [Anopheles gambiae str. PEST] -KCV.AHKP---------------------------GP---------DADSNPTNLSEAC  238
HUS1[Drosophila melanogaster]      -LIRTVS----------------------------------------------GSQQEAS  225
HUS1[Caenorhabditis elegans]       -QTN.SETD--------------------------------------------SQ.DTAK  225
HUS1 [Canis lupus familiaris]      -GN..PA.E---------------------------.A.-----------QE.P..QMAE  229
HUS1[Pan troglodytes]              -GN..LA.E---------------------------STH-----------.D.NV.HMAE  229
HUS1[Homo sapiens]                 -GN..LA.E---------------------------STH-----------.D.NV.HMAE  229
HUS1[Macaca mulatta]               -GN..LA.E---------------------------STH-----------QD.NV.HMAE  229
HUS1[Rattus norvegicus]            -EN.LLP.D---------------------------SV.-----------QN.H..DMAK  229
HUS1[Mus musculus]                 -EN.LLP.D---------------------------SV.-----------QN.H..DMAK  230
HUS1[Danio rerio]                  -GN..WGED---------------------------GSQ-S------SSRTH.E..LMAE  233
HUS1[Xenopus tropicalis]           -GN..WV.D---------------------------.A.-Q------N--S.QEIDNMAE  231
HUS1[Gallus gallus]                -GN..WA.E---------------------------.GC-Q------SSAQG.DLQSMAE  233
HUS1B[Mus musculus]                -GN..NAVL---------------------------CM.-----------QG.D..TMVQ  226
HUS1B[Macaca mulatta]              -GN..ESA----------------------------GVP-----------PH.DL.SMVQ  227
HUS1B[Homo sapiens]                -GN..QSAV---------------------------GVP-----------.N.DL.SMVQ  228
HUS1B [Pan troglodytes]            -GN..KSAV---------------------------GVP-----------QH.DL.SMVQ  228
RAD1[Pyricularia oryzae 70-15]     -RFV.Y.TREDDEEDDAAAEDDEEEDDQE-------------------------------  428
RAD1 [Neurospora crassa OR74A]     -RFV.-------------------------------------------------------  483
RAD1[Caenorhabditis elegans]       -LTV.ADEEE--------------------------------------------------  317
RAD1[Schizosaccharomyces pombe]    -CIV.LDLVSEDEEEDEEEEPAESNQSDN----N-------------VLRNDPNYRGDAE  317
RAD1[Danio rerio]                  -YCC..EEVEEE------------------------------------------------  327
RAD1[Gallus gallus]                -YCC.NEEITEAEL----------------------------------------------  327
RAD1[Xenopus tropicalis]           -YCC..EEVSEADV----------------------------------------------  327
RAD1[Rattus norvegicus]            -YCC..EEVPES------------------------------------------------  328
RAD1[Mus musculus]                 -YCC..EEVPES------------------------------------------------  328
RAD1[Canis lupus familiaris]       -YCC..EEVSESES----------------------------------------------  327
RAD1[Pan troglodytes]              -YCC..EEVPESES----------------------------------------------  328
RAD1[Homo sapiens]                 -YCC..EEVPESES----------------------------------------------  328
RAD1[Macaca mulatta]               -YCC..EEVPES------------------------------------------------  328
RAD1[Bos taurus]                   -YCC..EEVPDS------------------------------------------------  327
RAD1[Drosophila melanogaster]      -FII.L.NTD--------------------------------------------------  324
RAD1 [Anopheles gambiae str. PEST] -FIL.LM.DGDQTTL---------------------------------------------  342
RAD9A[Pyricularia oryzae 70-15]    --RKGRVT----------------------KTPKPGL.ATSSR----AASNS.A.TQQAQ  330
RAD9A[Schizosaccharomyces pombe]   -MMGNRWQ---------------HSSTPASLFNSVERNNSLTA----VAHNPPGSIGWQT  350
RAD9A[Drosophila melanogaster]     -YCQK..TVQDEDVRAAAAKRKSSVSKPN-VTNKRKGS.-SEP----AAVQPKRRVEETQ  321
RAD9B[Rattus norvegicus            --QSLR..--------QARRSDPTLS-G----AQEGKSRVSQTPES-ISRAAPKRL----  316
RAD9B[Mus musculus]                --QLLP..--------QARRSHPIQS-S----APEDKSRVSQTPES-ISRAAPKRL----  321
RAD9B[Bos taurus]                  --QTLY..--------QKQRRSEPIH----SNSKAGKNITSKVPEYISRKVEPKRL----  341
RAD9B[Canis lupus familiaris]      --QSLC..--------QNQKRSDLMHSTH-NNSKADKNVTSKAPGCILSKAAPKRL----  327
RAD9B [Macaca mulatta]             --QSLC..--------QKRKRSDLIK------KKAGKNITGQALECISRKAAPRRL----  323
RAD9B[Pan troglodytes]             --QSLC..--------QKRKRSDLIE------KKAGKNVTGQALECISRKAAPRRL----  326
RAD9B[Homo sapiens]                --QSLC..--------QKRKRSDLIE------KKAGKNVTGQALECISKKAAPRRL----  326
RAD9B[Xenopus tropicalis]          --KS.G---------------IIAGSKLC-TPNPGTGV.NA-------------------  259
RAD9B[Gallus gallus]               --E.ACF------------SQMQESSKTC-TDNSIDK.GGAEA----AASKKPRWN----  355
RAD9B[Danio Rerio]                 --PA.RDD--------CPV---------K-TPKASTAENSTYE----EPM.AEVCV----  307
RAD9A[Gallus gallus]               ATN------------------GRVSHPPA-PPDDFA..LESYM----VAL.SSAC.----  305
RAD9A[Xenopus tropicalis]          QYNR.P.H--------S-------------SEDDFLG.DIDYM----IAM..TVTH----  307
RAD9A[Danio rerio]                 ------------------------------------------------------------  400
RAD9A[Bos taurus]                  ------------------------------------------------------------  335
RAD9A[Rattus norvegicus]           --CS.KPH--------QPVPQKQPHSTPH-SDDFTN..IDCYM----IAM..TVGN----  316
RAD9A[Mus musculus]                --CS.KPH--------QPVPQKQAHSTPH-LDDFTS..IDCYM----IAM..TGGN----  316
RAD9A[Canis lupus familiaris]      --CS.E.H--------RLAPPLQAHSTPH-LDDFAS..IDSYM----IAM..TADS----  316
RAD9A[Macaca mulatta]              --GS.ERH--------QPVPQLQAHSIPH-PDDFAN..IDSYM----IAM..TIGN----  316
RAD9A[Homo sapiens]                --GS.ERH--------QPVPQLQAHSTPH-PDDFAN..IDSYM----IAM..TIGN----  316

Consensus                          ---D------------VN------------------------------------------  432
HUS1[Schizosaccharomyces pombe]    MRL.SKDLVNMLKISS.A------------------------------------------  248
HUS1[Pycularia oryzae]             VRV.GKDLSKVLSVGRLD------------------------------------------  330
HUS1 [Neurospora crassa OR74A]     VRV.GKDWSRVLSVGRLE------------------------------------------  529
HUS1 [Anopheles gambiae str. PEST] CRV.TKKLATLFETINFY------------------------------------------  256
HUS1[Drosophila melanogaster]      CSV.SRKASAFFGALQLP------------------------------------------  243
HUS1[Caenorhabditis elegans]       VQLMIRNISPLFQSFANT------------------------------------------  243
HUS1 [Canis lupus familiaris]      VHI.IRKLLQFLAGQQ..------------------------------------------  247
HUS1[Pan troglodytes]              VHI.IRKLLQFLAGQQ..------------------------------------------  247
HUS1[Homo sapiens]                 VHI.IRKLLQFLAGQQ..------------------------------------------  247
HUS1[Macaca mulatta]               VHI.IRKLLQFLAGQQ..------------------------------------------  247
HUS1[Rattus norvegicus]            VHI.IRKLLQLLAGQQ.A------------------------------------------  247
HUS1[Mus musculus]                 VHI.IKKLLQFLAGQQ.T------------------------------------------  248
HUS1[Danio rerio]                  TRV.IRKLQQFLTGQQ..------------------------------------------  251
HUS1[Xenopus tropicalis]           ARI.IRKLLQFLAGQQ..------------------------------------------  249
HUS1[Gallus gallus]                VRI.IKKLQQLLVGQQ..------------------------------------------  251
HUS1B[Mus musculus]                VRV.NRKLLQCFDGHQI.------------------------------------------  244
HUS1B[Macaca mulatta]              VRV.NRKLLQFLEGQQI.------------------------------------------  245
HUS1B[Homo sapiens]                VRV.NRKLLQFLEGQQIH------------------------------------------  246
HUS1B [Pan troglodytes]            VRV.NRKLLQFLEGQQIH------------------------------------------  246
RAD1[Pyricularia oryzae 70-15]     ------------------------------------------------------------  488
RAD1 [Neurospora crassa OR74A]     ------------------------------------------------------------  543
RAD1[Caenorhabditis elegans]       ------------------------------------------------------------  377
RAD1[Schizosaccharomyces pombe]    TEDEDS------------------------------------------------------  377
RAD1[Danio rerio]                  ------------------------------------------------------------  387
RAD1[Gallus gallus]                ------------------------------------------------------------  387
RAD1[Xenopus tropicalis]           ------------------------------------------------------------  387
RAD1[Rattus norvegicus]            ------------------------------------------------------------  388
RAD1[Mus musculus]                 ------------------------------------------------------------  388
RAD1[Canis lupus familiaris]       ------------------------------------------------------------  387
RAD1[Pan troglodytes]              ------------------------------------------------------------  388
RAD1[Homo sapiens]                 ------------------------------------------------------------  388
RAD1[Macaca mulatta]               ------------------------------------------------------------  388
RAD1[Bos taurus]                   ------------------------------------------------------------  387
RAD1[Drosophila melanogaster]      ------------------------------------------------------------  384
RAD1 [Anopheles gambiae str. PEST] ------------------------------------------------------------  402
RAD9A[Pyricularia oryzae 70-15]    VPSQAREPKVIMPPPPARPSQFEMRPPPVPPPMSTMRSESMFVAQDDDPMWEPVNEEDEN  390
RAD9A[Schizosaccharomyces pombe]   DQS.SSR---MFNSALDR----SDETNGIKEPSTTNDAGQSLFLDG--------------  389
RAD9A[Drosophila melanogaster]     LESSLD-----NPLFQFR----DSEAPSVQHPRILAEVDTVVLIEDE-AEQEALM-----  366
RAD9B[Rattus norvegicus            ----------------FP----KDPPDSS-------------------------------  325
RAD9B[Mus musculus]                ----------------FP----KDSPDSS-------------------------------  330
RAD9B[Bos taurus]                  ----------------YS----NETPTNI-------------------------------  350
RAD9B[Canis lupus familiaris]      ----------------YP----SETLTNI-------------------------------  336
RAD9B [Macaca mulatta]             ----------------YP----KETLTNI-------------------------------  332
RAD9B[Pan troglodytes]             ----------------YP----KETLTNI-------------------------------  335
RAD9B[Homo sapiens]                ----------------YP----KETLTNI-------------------------------  335
RAD9B[Xenopus tropicalis]          ----------------------------I-------------------------------  260
RAD9B[Gallus gallus]               ----------------RQ----AQNTVSG-------------------------------  364
RAD9B[Danio Rerio]                 ----------------SD----GERVASS-------------------------------  316
RAD9A[Gallus gallus]               ----------------GE----AGAPP---------------------------------  312
RAD9A[Xenopus tropicalis]          ----------------SP----PPSSPTF-------------------------------  316
RAD9A[Danio rerio]                 ------------------------------------------------------------  460
RAD9A[Bos taurus]                  ------------------------------------------------------------  395
RAD9A[Rattus norvegicus]           ----------------ES----SRAQPST-------------------------------  325
RAD9A[Mus musculus]                ----------------EG----SGAQPST-------------------------------  325
RAD9A[Canis lupus familiaris]      ----------------EG----SRAVPSI-------------------------------  325
RAD9A[Macaca mulatta]              ----------------EG----SRVLPSI-------------------------------  325
RAD9A[Homo sapiens]                ----------------EG----SRVLPSI-------------------------------  325

Consensus                          ------------------------------------------------------------  432
HUS1[Schizosaccharomyces pombe]    ------------------------------------------------------------  248
HUS1[Pycularia oryzae]             ------------------------------------------------------------  330
HUS1 [Neurospora crassa OR74A]     ------------------------------------------------------------  529
HUS1 [Anopheles gambiae str. PEST] ------------------------------------------------------------  256
HUS1[Drosophila melanogaster]      ------------------------------------------------------------  243
HUS1[Caenorhabditis elegans]       ------------------------------------------------------------  243
HUS1 [Canis lupus familiaris]      ------------------------------------------------------------  247
HUS1[Pan troglodytes]              ------------------------------------------------------------  247
HUS1[Homo sapiens]                 ------------------------------------------------------------  247
HUS1[Macaca mulatta]               ------------------------------------------------------------  247
HUS1[Rattus norvegicus]            ------------------------------------------------------------  247
HUS1[Mus musculus]                 ------------------------------------------------------------  248
HUS1[Danio rerio]                  ------------------------------------------------------------  251
HUS1[Xenopus tropicalis]           ------------------------------------------------------------  249
HUS1[Gallus gallus]                ------------------------------------------------------------  251
HUS1B[Mus musculus]                ------------------------------------------------------------  244
HUS1B[Macaca mulatta]              ------------------------------------------------------------  245
HUS1B[Homo sapiens]                ------------------------------------------------------------  246
HUS1B [Pan troglodytes]            ------------------------------------------------------------  246
RAD1[Pyricularia oryzae 70-15]     ------------------------------------------------------------  548
RAD1 [Neurospora crassa OR74A]     ------------------------------------------------------------  603
RAD1[Caenorhabditis elegans]       ------------------------------------------------------------  437
RAD1[Schizosaccharomyces pombe]    ------------------------------------------------------------  437
RAD1[Danio rerio]                  ------------------------------------------------------------  447
RAD1[Gallus gallus]                ------------------------------------------------------------  447
RAD1[Xenopus tropicalis]           ------------------------------------------------------------  447
RAD1[Rattus norvegicus]            ------------------------------------------------------------  448
RAD1[Mus musculus]                 ------------------------------------------------------------  448
RAD1[Canis lupus familiaris]       ------------------------------------------------------------  447
RAD1[Pan troglodytes]              ------------------------------------------------------------  448
RAD1[Homo sapiens]                 ------------------------------------------------------------  448
RAD1[Macaca mulatta]               ------------------------------------------------------------  448
RAD1[Bos taurus]                   ------------------------------------------------------------  447
RAD1[Drosophila melanogaster]      ------------------------------------------------------------  444
RAD1 [Anopheles gambiae str. PEST] ------------------------------------------------------------  462
RAD9A[Pyricularia oryzae 70-15]    EEENGALGWDASNAPN-----PPTLRISDR-------PNLTAPSEPRREDSYDTGLPSEI  438
RAD9A[Schizosaccharomyces pombe]   ------------------IPNESELAAFNND-------------------VNDDAEFGPT  412
RAD9A[Drosophila melanogaster]     -LAAADAALEASMAPAPEPPNSTEVCFINT-------DDSQQPKPAKSSSDEDETIPQSP  418
RAD9B[Rattus norvegicus            --------------S-------------AAETRRASASQDDISEVPESVVSDMEEGQSPS  358
RAD9B[Mus musculus]                --------------S-------------AAETKRASAGQDDIFEVPESVVSDMEEERSPS  363
RAD9B[Bos taurus]                  --------------STLENCGSPLMKRANKDITEVPESDGNLSEVPESSVSDTEDVPGSP  396
RAD9B[Canis lupus familiaris]      --------------SALETCGSPTMKRANGD----------ISEVPESSVSDTDRCQGLL  372
RAD9B [Macaca mulatta]             --------------SALENCGSPAMKRANGD----------VSEVSENSVSNTEEVPGSL  368
RAD9B[Pan troglodytes]             --------------SALENCGSPAMKRVDGD----------VSEVSESSVSNTEEVPGSL  371
RAD9B[Homo sapiens]                --------------SALENCGSPAMKRVDGD----------VSEVSESSVSNTEEVPGSL  371
RAD9B[Xenopus tropicalis]          --------------SLSENIDS----Q-QI-------ISTKHGNAEDAQQDTVEETPNHS  294
RAD9B[Gallus gallus]               --------------APASPLAKQVRSV-PTV---SYRDTAGTGGTAATKADDRAVLEAES  406
RAD9B[Danio Rerio]                 --------------QGSEMFSPARHMR-KMM---QLHAPEEILQRPCFAPESVLTTPVTP  358
RAD9A[Gallus gallus]               ------------------SPNFS--------------LHTPRPAESDPEEEEDGAVPGTP  340
RAD9A[Xenopus tropicalis]          --------------CGHSCINPF--------------Q---EAQDPLSDDEPDAGVPGTP  345
RAD9A[Danio rerio]                 ------------------------------------------------------------  520
RAD9A[Bos taurus]                  ------------------------------------------------------------  455
RAD9A[Rattus norvegicus]           --------------SLPPVPQAS--------------HDLAPPSEEEEEEAEPSTVPGTP  357
RAD9A[Mus musculus]                --------------SLPPVSLAS--------------HDLAPT---SEEEAEPSTVPGTP  354
RAD9A[Canis lupus familiaris]      --------------PLSPGLRPP--------------C-SPGPF-SEDHEAEPSTEPGTP  355
RAD9A[Macaca mulatta]              --------------SLSPGPQHP--------------E-SPGLH-SEEDEAEPSTVPGTP  355
RAD9A[Homo sapiens]                --------------SLSPGPQPP--------------K-SPGPHSEEEDEAEPSTVPGTP  356

Consensus                          -PTKKFCNIF-----------XXHA-LPFDLLAEX-D-X--------------DV-SLQY  462
HUS1[Schizosaccharomyces pombe]    --KRVIACFC-----------EG..-.VLYVYITDPEDE--------------HTAV.T.  280
HUS1[Pycularia oryzae]             --GRVIACFA-----------DD..-.ILYVYVPQY.DS--G----------A.DSV.T.  364
HUS1 [Neurospora crassa OR74A]     -ASRVIACFT-----------HE..-.ILYVYVRRA.DD--YPGVGAGRGGDDGDDVVT.  574
HUS1 [Anopheles gambiae str. PEST] -DVIMTA..R-----------HEQ.-.NIRFDMR-------------------QHAFVN.  284
HUS1[Drosophila melanogaster]      -NEELTIG.D-----------RE.S-IHLQIDVR-------------------QDVV.HS  271
HUS1[Caenorhabditis elegans]       -R.RAKM..I-----------SNRM-AE.NFHN.-------------------.C-V.S.  270
HUS1 [Canis lupus familiaris]      -..RAV..LV-----------SNKI-IH....H.-------------------..-....  274
HUS1[Pan troglodytes]              -...AL...V-----------NNKM-VH....H.-------------------..-....  274
HUS1[Homo sapiens]                 -...AL...V-----------NNKM-VH....H.-------------------..-....  274
HUS1[Macaca mulatta]               -...AL...V-----------NNKM-VH....H.-------------------..-....  274
HUS1[Rattus norvegicus]            -...AV...V-----------NNRT-IH....L.-------------------..-....  274
HUS1[Mus musculus]                 -...AV...V-----------NNRT-VH....L.-------------------..-....  275
HUS1[Danio rerio]                  -.SRAM...V-----------DGRI-.HLIF.H.-------------------..-....  278
HUS1[Xenopus tropicalis]           -...AI...V-----------HKRM-VH.I..H.-------------------..-....  276
HUS1[Gallus gallus]                -...AL...V-----------SKRI-AH.I..H.-------------------..-....  278
HUS1B[Mus musculus]                -..MAL...L-----------SNTL-.HLV.VH.-------------------.I-....  271
HUS1B[Macaca mulatta]              -..MAL...W-----------DNSL-.QLV.VQG-------------------..-....  272
HUS1B[Homo sapiens]                -..TAL...W-----------DNTL-.QLV.VQ.-------------------..-....  273
HUS1B [Pan troglodytes]            -..TAV...W-----------DNAL-.QLV.VQ.-------------------..-....  273
RAD1[Pyricularia oryzae 70-15]     ------------------------------------------------------------  608
RAD1 [Neurospora crassa OR74A]     ------------------------------------------------------------  663
RAD1[Caenorhabditis elegans]       ------------------------------------------------------------  497
RAD1[Schizosaccharomyces pombe]    ------------------------------------------------------------  497
RAD1[Danio rerio]                  ------------------------------------------------------------  507
RAD1[Gallus gallus]                ------------------------------------------------------------  507
RAD1[Xenopus tropicalis]           ------------------------------------------------------------  507
RAD1[Rattus norvegicus]            ------------------------------------------------------------  508
RAD1[Mus musculus]                 ------------------------------------------------------------  508
RAD1[Canis lupus familiaris]       ------------------------------------------------------------  507
RAD1[Pan troglodytes]              ------------------------------------------------------------  508
RAD1[Homo sapiens]                 ------------------------------------------------------------  508
RAD1[Macaca mulatta]               ------------------------------------------------------------  508
RAD1[Bos taurus]                   ------------------------------------------------------------  507
RAD1[Drosophila melanogaster]      ------------------------------------------------------------  504
RAD1 [Anopheles gambiae str. PEST] ------------------------------------------------------------  522
RAD9A[Pyricularia oryzae 70-15]    E..QLLSDVRRFGLFS--------------------------------------------  498
RAD9A[Schizosaccharomyces pombe]   QAEQSYHG..---SQED-------------------------------------------  469
RAD9A[Drosophila melanogaster]     ERPN.VRT..SRCFQRTYVPREPSPNT--QVY.PNS.TED--------------------  476
RAD9B[Rattus norvegicus            -.LR..SCM.---FGAVSCEQQE..NH.LGS..VAS.SEQDASG----------------  414
RAD9B[Mus musculus]                -HLR..SCM.---FGAVSCEQQEY.GH.L.S..VAS.SEEDVSG----------------  419
RAD9B[Bos taurus]                  -CL...SCM.---FGAASSDQQEPFS...QS..TASGSEE-DMNNGSFSTF---------  451
RAD9B[Canis lupus familiaris]      -CLRQ.SCM.---FGAVSSDQRE.FNH...SM.TAS.NEEDDMNNMXCRKXFNGIDAKN.  428
RAD9B [Macaca mulatta]             -CLR..SCM.---FGAVSSDQQE.FNH...S..RAS.SE-EDMNNGSFSIF---------  423
RAD9B[Pan troglodytes]             -CLR..SCM.---FGAVSSDQQE.FNH...S..RAS.SE-EDMNNVCCRKEFNGSDAK-.  425
RAD9B[Homo sapiens]                -CLR..SCM.---FGAVSSDQQE.FNH...S..RAS.SE-EDMNNVCCRKEFNGSDAK-.  425
RAD9B[Xenopus tropicalis]          -.YN...TL.---FGAVSSQTQEN.DRM.CS..TASEDEDEDLCHRRLSQTF--------  350
RAD9B[Gallus gallus]               -.YH..HSL.---FGAVSFKEDATS-HT.HS..TAS.TEEDFGKTQSSQVL---------  461
RAD9B[Danio Rerio]                 -A.F.IRSLL---FGAVYNSGDGK.-AD.PS.VYAS.TEDDGGTQETIR-----------  413
RAD9A[Gallus gallus]               -.H...RSL.---FGSVLTPGGPGP-A.S-QEVLAE.SDAEC------------------  394
RAD9A[Xenopus tropicalis]          -.N...RSL.---FGSILANSGHSN-QEI--...DS.REEE-------------------  398
RAD9A[Danio rerio]                 ------------------------------------------------------------  580
RAD9A[Bos taurus]                  ------------------------------------------------------------  515
RAD9A[Rattus norvegicus]           -.P...RSL.---FGSILAPIHSPQ-G.N--PVLAE.SDGEG------------------  410
RAD9A[Mus musculus]                -.P...RSL.---FGSILAPVHSPQ-G.N--PVLAE.SDGEG------------------  407
RAD9A[Canis lupus familiaris]      -.P...RSL.---FGSILAPVHSPP-G.S--PVLAE.SEGEG------------------  408
RAD9A[Macaca mulatta]              -.P...RSL.---FGSILAPVRSPQ-G.S--PVLAE.SEGEG------------------  408
RAD9A[Homo sapiens]                -.P...RSL.---FGSILAPVRSPQ-G.S--PVLAE.SEGEG------------------  409

Consensus                          FIPALSDE                                                      470
HUS1[Schizosaccharomyces pombe]    Y.STYV.-                                                      287
HUS1[Pycularia oryzae]             YVSSY.A-                                                      371
HUS1 [Neurospora crassa OR74A]     YVSSINT-                                                      581
HUS1 [Anopheles gambiae str. PEST] IL..TNF.                                                      292
HUS1[Drosophila melanogaster]      IL..VCM-                                                      278
HUS1[Caenorhabditis elegans]       IVGNV..-                                                      277
HUS1 [Canis lupus familiaris]      ......--                                                      280
HUS1[Pan troglodytes]              ......--                                                      280
HUS1[Homo sapiens]                 ......--                                                      280
HUS1[Macaca mulatta]               ......--                                                      280
HUS1[Rattus norvegicus]            ......--                                                      280
HUS1[Mus musculus]                 ......--                                                      281
HUS1[Danio rerio]                  ....VV--                                                      284
HUS1[Xenopus tropicalis]           .....A--                                                      282
HUS1[Gallus gallus]                .....A--                                                      284
HUS1B[Mus musculus]                ....S---                                                      276
HUS1B[Macaca mulatta]              .....---                                                      277
HUS1B[Homo sapiens]                .....---                                                      278
HUS1B [Pan troglodytes]            .....---                                                      278
RAD1[Pyricularia oryzae 70-15]     --------                                                      397
RAD1 [Neurospora crassa OR74A]     --------                                                      428
RAD1[Caenorhabditis elegans]       --------                                                      267
RAD1[Schizosaccharomyces pombe]    --------                                                      323
RAD1[Danio rerio]                  --------                                                      279
RAD1[Gallus gallus]                --------                                                      281
RAD1[Xenopus tropicalis]           --------                                                      281
RAD1[Rattus norvegicus]            --------                                                      280
RAD1[Mus musculus]                 --------                                                      280
RAD1[Canis lupus familiaris]       --------                                                      281
RAD1[Pan troglodytes]              --------                                                      282
RAD1[Homo sapiens]                 --------                                                      282
RAD1[Macaca mulatta]               --------                                                      280
RAD1[Bos taurus]                   --------                                                      279
RAD1[Drosophila melanogaster]      --------                                                      274
RAD1 [Anopheles gambiae str. PEST] --------                                                      297
RAD9A[Pyricularia oryzae 70-15]    --------                                                      454
RAD9A[Schizosaccharomyces pombe]   --------                                                      426
RAD9A[Drosophila melanogaster]     --------                                                      456
RAD9B[Rattus norvegicus            --------                                                      398
RAD9B[Mus musculus]                --------                                                      403
RAD9B[Bos taurus]                  --------                                                      442
RAD9B[Canis lupus familiaris]      .CII----                                                      432
RAD9B [Macaca mulatta]             --------                                                      414
RAD9B[Pan troglodytes]             .CII----                                                      429
RAD9B[Homo sapiens]                .CII----                                                      429
RAD9B[Xenopus tropicalis]          --------                                                      342
RAD9B[Gallus gallus]               --------                                                      452
RAD9B[Danio Rerio]                 --------                                                      402
RAD9A[Gallus gallus]               --------                                                      376
RAD9A[Xenopus tropicalis]          --------                                                      379
RAD9A[Danio rerio]                 --------                                                      173
RAD9A[Bos taurus]                  --------                                                      232
RAD9A[Rattus norvegicus]           --------                                                      392
RAD9A[Mus musculus]                --------                                                      389
RAD9A[Canis lupus familiaris]      --------                                                      390
RAD9A[Macaca mulatta]              --------                                                      390
RAD9A[Homo sapiens]                --------                                                      391
