# Supplementary material for: Multiple 9-1-1 complexes promote homolog synapsis, DSB repair, and ATR signaling during mammalian meiosis
Source: eLife. 2022 Feb 8;11:e68677. doi: 10.7554/eLife.68677 (PMC8824475; doi:10.7554/eLife.68677)
Supplement: Figure 5—source data 1. — Data in this source file were used to generate Figure 2A, Figure 5—figure supplement 1B and C, and Figure 5—figure supplement 2A and B. [file elife-68677-fig5-data1.txt]

**Data in this source file were used to generate figures 2a and figure 5 supplement 1 and 2. ERC calculations were completed using the Evolutionary Rate Covariation (ERC) web tool at https://csb.pitt.edu/erc_analysis/. Gene Ontology subontology Meiosis I (GO:0007127) was obtained from AmiGO 2 (v2.5.13).**
	ERC Values					Column P-value					Row P-value
Protein ID	RAD1	RAD9A	RAD9B	HUS1	HUS1B	RAD1	RAD9A	RAD9B	HUS1	HUS1B	RAD1	RAD9A	RAD9B	HUS1	HUS1B
ANKRD31	-0.051	0.744	ND	0.053	ND	0.6326	0.002	ND	0.4945	ND	0.6132	0.0003	ND	0.4628	ND
ATM	0.4	0.321	0.259	0.264	ND	0.0617	0.1166	0.1793	0.1739	ND	0.0517	0.1445	0.184	0.1683	ND
AURKA	0.5	-0.259	ND	0.079	ND	0.014	0.9002	ND	0.4126	ND	0.0166	0.8739	ND	0.4214	ND
BAG6	0.051	0.333	ND	ND	ND	0.4409	0.128	ND	ND	ND	0.4463	0.1337	ND	ND	ND
BCL2L11	0.208	0.19	0.19	0.187	0.109	0.1873	0.2091	0.2091	0.2131	0.3239	0.215	0.2934	0.2701	0.262	0.3424
BRCA2	0.53	0.342	ND	ND	ND	0.0205	0.1144	ND	ND	ND	0.0105	0.1269	ND	ND	ND
BRDT	0.583	-0.262	ND	0.046	ND	0.0091	0.7999	ND	0.3947	ND	0.0048	0.8764	ND	0.475	ND
BRIP1	0.402	0.408	ND	ND	ND	0.1019	0.0985	ND	ND	ND	0.0509	0.0767	ND	ND	ND
BTBD18	0.203	0.193	ND	0.249	0.132	0.248	0.262	ND	0.1888	0.3469	0.2226	0.2896	ND	0.1844	0.3013
CCDC36	0.166	0.186	0.63	ND	ND	0.3014	0.2738	0.0028	ND	ND	0.2709	0.2976	0.0027	ND	ND
CCDC79	-0.059	0.476	0.377	0.058	-0.163	0.597	0.0372	0.0838	0.4266	0.745	0.6257	0.0404	0.0789	0.4534	0.8051
CCNA1	0.071	ND	ND	ND	ND	0.3556	ND	ND	ND	ND	0.4112	ND	ND	ND	ND
CCNE1	0.301	0.026	0.549	0.422	0.226	0.1229	0.5259	0.0073	0.0415	0.2056	0.117	0.5208	0.0124	0.0495	0.1712
CDC25B	-0.084	0.428	ND	0.21	ND	0.6875	0.0638	ND	0.2782	ND	0.6669	0.0655	ND	0.2297	ND
CKS2	0.255	0.25	-0.168	0.24	0.398	0.1139	0.1167	0.7784	0.1239	0.0352	0.1619	0.2185	0.7888	0.1938	0.0321
CNTD1	-0.073	0.401	0.041	0.059	ND	0.6813	0.0729	0.499	0.4698	ND	0.6505	0.082	0.4924	0.4516	ND
DDX4	0.215	-0.54	0.095	ND	ND	0.1586	0.9852	0.3106	ND	ND	0.2076	0.9927	0.4103	ND	ND
DMRT1	0.163	0.208	ND	0.006	ND	0.2347	0.1815	ND	0.4642	ND	0.2762	0.2706	ND	0.5425	ND
DMRTC2	-0.339	0.491	ND	-0.118	ND	0.9259	0.0452	ND	0.7106	ND	0.9396	0.0346	ND	0.7451	ND
EME1	0.155	0.326	ND	0.061	ND	0.3435	0.1248	ND	0.498	ND	0.2873	0.1406	ND	0.4487	ND
ERCC4	0.206	0.176	0.152	0.019	ND	0.1693	0.2108	0.2457	0.486	ND	0.2185	0.3097	0.3227	0.5189	ND
ESPL1	0.052	0.456	0.281	0.166	0.155	0.5254	0.0699	0.2116	0.3613	0.3772	0.4442	0.0492	0.1592	0.2917	0.2665
FANCD2	ND	ND	ND	ND	ND	ND	ND	ND	ND	ND	ND	ND	ND	ND	ND
FANCM	0.217	0.298	0.331	0.169	ND	0.2436	0.1503	0.1208	0.3078	ND	0.205	0.1657	0.1119	0.2873	ND
FBXO5	0.014	0.307	ND	0.302	-0.149	0.5538	0.097	ND	0.1013	0.8171	0.5089	0.1575	ND	0.1291	0.785
FMN2	0.396	-0.2	ND	-0.25	ND	0.055	0.7649	ND	0.8227	ND	0.0535	0.8175	ND	0.8982	ND
HFM1	0.372	0.205	0.327	0.518	0.083	0.0671	0.2287	0.1011	0.0137	0.4122	0.0663	0.2747	0.1151	0.0183	0.3873
HORMAD1	-0.17	0.403	0.063	-0.115	ND	0.7371	0.0677	0.3934	0.6581	ND	0.7907	0.0809	0.4596	0.7402	ND
HSF2BP	0	0.276	ND	0.218	ND	0.5811	0.1835	ND	0.2548	ND	0.5319	0.1888	ND	0.2196	ND
HSPA2	-0.008	0.278	-0.098	0.18	ND	0.4818	0.124	0.6336	0.2173	ND	0.5462	0.1867	0.6986	0.2717	ND
HUS1	0.67	0.28	0.429	N/A	ND	0.0016	0.1512	0.0467	N/A	ND	0.0009	0.1843	0.0499	N/A	ND
HUS1B	ND	ND	ND	ND	N/A	ND	ND	ND	ND	N/A	ND	ND	ND	ND	N/A
ING2	0.109	-0.094	0.308	0.346	-0.131	0.2898	0.6362	0.073	0.052	0.6964	0.3531	0.6885	0.1336	0.0924	0.7577
LEPREL4	ND	ND	ND	ND	ND	ND	ND	ND	ND	ND	ND	ND	ND	ND	ND
M1AP	-0.128	0.596	0.19	0.238	0.095	0.7574	0.0081	0.2817	0.2245	0.4173	0.7329	0.0076	0.2701	0.1965	0.3634
MAEL	-0.117	-0.016	0.152	0.098	ND	0.6897	0.5278	0.2667	0.3447	ND	0.7162	0.5807	0.3227	0.3899	ND
MCMDC2	-0.04	0.206	0.218	0.072	0.168	0.5955	0.1957	0.1807	0.4015	0.248	0.5958	0.2736	0.2343	0.4324	0.2475
MEI1	-0.213	0.361	0.094	0.131	0.236	0.8483	0.1168	0.4419	0.3904	0.2522	0.8399	0.1106	0.4114	0.3418	0.1583
MEIOB	-0.074	0.416	-0.012	0.093	0.048	0.6496	0.0304	0.5388	0.3476	0.4281	0.6521	0.0725	0.5792	0.3988	0.449
MLH1	-0.003	0.22	0.202	0.08	ND	0.5798	0.192	0.2162	0.4241	ND	0.5368	0.2558	0.2549	0.4199	ND
MLH3	-0.356	0.551	-0.142	-0.025	0.162	0.95	0.0272	0.7785	0.6304	0.3648	0.9491	0.0161	0.7568	0.5978	0.2568
MND1	0.107	-0.113	ND	0.047	0.12	0.2969	0.6833	ND	0.4024	0.2765	0.3555	0.7136	ND	0.4732	0.3229
MOV10L1	0.288	-0.096	ND	0.484	ND	0.141	0.6533	ND	0.0283	ND	0.1288	0.6917	ND	0.0274	ND
MRE11A	0.244	-0.158	-0.193	0.043	ND	0.1314	0.7942	0.8416	0.4416	ND	0.1742	0.7691	0.815	0.4809	ND
MSH4	0.119	0.057	0.084	-0.028	0.425	0.4078	0.5071	0.462	0.6379	0.0661	0.3389	0.4751	0.4293	0.6024	0.0244
MUS81	-0.333	-0.013	-0.598	-0.484	ND	0.9297	0.5089	0.9986	0.9876	ND	0.9362	0.5766	0.9963	0.994	ND
MYBL1	0.228	0.034	0.101	0.401	0.025	0.1432	0.451	0.3269	0.03	0.4686	0.1925	0.508	0.4006	0.0599	0.4864
NDC1	-0.278	0.003	ND	ND	ND	0.8899	0.5514	ND	ND	ND	0.899	0.5536	ND	ND	ND
PIWIL2	0.088	0.302	0.11	0.192	0.085	0.3795	0.0996	0.3419	0.2196	0.384	0.3854	0.1619	0.3859	0.2539	0.3828
PLK1	0.427	0.077	ND	0.1	ND	0.0228	0.3769	ND	0.3383	ND	0.04	0.4457	ND	0.3873	ND
PSMA8	0.148	0.115	ND	0.24	ND	0.2616	0.3144	ND	0.1411	ND	0.2972	0.3899	ND	0.1938	ND
PSMC3	0.514	-0.332	0.376	0.12	ND	0.0079	0.9223	0.0415	0.2854	ND	0.0137	0.9258	0.0792	0.3575	ND
PSMD13	-0.071	-0.224	-0.133	0.064	-0.375	0.5771	0.828	0.6902	0.331	0.9617	0.6476	0.8421	0.7451	0.4445	0.9756
PTTG1	0.019	0.227	0.219	0.21	ND	0.5067	0.207	0.2163	0.2253	ND	0.5004	0.2457	0.2329	0.2297	ND
PTTG3P	0.492	ND	ND	ND	ND	0.0239	ND	ND	ND	ND	0.0189	ND	ND	ND	ND
RAD1	N/A	0.017	0.486	0.67	ND	N/A	0.5036	0.0206	0.0009	ND	N/A	0.5342	0.0271	0.0016	ND
RAD21	0.285	-0.085	0.406	0.205	ND	0.1	0.6075	0.0349	0.177	ND	0.1315	0.6771	0.0621	0.2358	ND
RAD21L1	0.431	0.21	0.539	0.522	0.209	0.0415	0.2601	0.01	0.0128	0.2616	0.0385	0.2681	0.0137	0.0177	0.192
RAD50	0.144	-0.285	-0.068	-0.145	-0.221	0.2386	0.9314	0.6453	0.7807	0.8741	0.3031	0.8939	0.6604	0.7831	0.871
RAD51	0.006	0.342	-0.263	0.24	0.304	0.5406	0.0682	0.9165	0.1594	0.0971	0.5227	0.1269	0.8836	0.1938	0.0949
RAD51B	0.105	0.488	0.03	0.355	ND	0.4037	0.0213	0.5292	0.0913	ND	0.3585	0.0356	0.5098	0.0849	ND
RAD51C	-0.306	-0.043	ND	-0.173	ND	0.9513	0.6035	ND	0.8251	ND	0.9193	0.6196	ND	0.8169	ND
RAD51D	-0.043	ND	ND	ND	ND	0.6513	ND	ND	ND	ND	0.6007	ND	ND	ND	ND
RAD54B	0.064	0.572	0.113	0.168	0.127	0.4767	0.01	0.3966	0.3075	0.3736	0.4231	0.0111	0.3813	0.2888	0.3117
RAD54L	-0.294	0.266	-0.38	-0.356	ND	0.9061	0.1553	0.9611	0.9482	ND	0.9111	0.1989	0.9547	0.9647	ND
RAD9A	0.017	N/A	-0.129	0.28	ND	0.5342	N/A	0.7331	0.1843	ND	0.5036	N/A	0.7397	0.1512	ND
RAD9B	0.486	-0.129	N/A	0.429	ND	0.0271	0.7397	N/A	0.0499	ND	0.0206	0.7331	N/A	0.0467	ND
REC8	-0.227	0.227	0.09	0.002	0.288	0.8967	0.1937	0.4106	0.5716	0.1246	0.8537	0.2457	0.4186	0.5499	0.107
RMI1	-0.115	0.197	0.127	0.041	ND	0.7425	0.2806	0.383	0.5143	ND	0.7135	0.2844	0.3609	0.4843	ND
SGOL1	0.126	0.408	ND	ND	ND	0.354	0.0544	ND	ND	ND	0.329	0.0767	ND	ND	ND
SGOL2	ND	0.006	ND	ND	ND	ND	0.5424	ND	ND	ND	ND	0.5497	ND	ND	ND
SIRT7	-0.056	-0.639	-0.101	0.021	ND	0.5764	0.9996	0.6619	0.4345	ND	0.621	0.9989	0.7022	0.5157	ND
SLX4	-0.102	0.325	ND	0.122	ND	0.7337	0.1328	ND	0.3859	ND	0.6952	0.1414	ND	0.3551	ND
SPATA22	-0.087	0.396	ND	0.082	ND	0.6947	0.0687	ND	0.4314	ND	0.6711	0.0851	ND	0.416	ND
SPO11	0.009	0.283	0.109	-0.222	ND	0.5038	0.0954	0.3185	0.8693	ND	0.5172	0.1806	0.3878	0.8725	ND
STAG3	0.094	0.589	0.355	0.244	0.017	0.4212	0.0066	0.1025	0.2107	0.5459	0.375	0.0089	0.0939	0.1901	0.5023
SUN1	0.325	-0.002	ND	ND	ND	0.1229	0.5342	ND	ND	ND	0.0975	0.5602	ND	ND	ND
SYCE1	0.418	0.214	0.038	0.142	0.222	0.0524	0.252	0.539	0.3672	0.2404	0.0434	0.2633	0.4966	0.324	0.1764
SYCE1L	0.434	0.214	0.418	0.371	ND	0.0474	0.2319	0.0564	0.0841	ND	0.0371	0.2633	0.0559	0.0757	ND
SYCE2	0.242	0.29	0.239	0.445	ND	0.1945	0.1418	0.1986	0.0356	ND	0.1759	0.1739	0.2087	0.0397	ND
SYCE3	-0.258	0.106	-0.132	-0.108	-0.038	0.9062	0.3372	0.7525	0.713	0.5981	0.8835	0.4028	0.7438	0.7295	0.6079
SYCP1	-0.095	0.567	0.158	0.057	ND	0.6926	0.0152	0.3339	0.475	ND	0.6845	0.0119	0.3134	0.4551	ND
SYCP2	0.228	0.275	0.386	0.013	-0.109	0.1858	0.1371	0.0583	0.4949	0.6802	0.1925	0.19	0.0726	0.5298	0.7263
SYCP3	-0.168	0.165	ND	-0.097	ND	0.7323	0.2421	ND	0.629	ND	0.7879	0.3252	ND	0.713	ND
TDRD9	0.009	0.333	0.132	0.175	0.186	0.4939	0.0798	0.2919	0.2341	0.2196	0.5172	0.1337	0.3521	0.2786	0.2206
TERF1	0.337	0.056	ND	0.496	ND	0.0967	0.4231	ND	0.021	ND	0.0903	0.4766	ND	0.0245	ND
TEX11	0.47	0.451	ND	0.151	ND	0.0301	0.0376	ND	0.3249	ND	0.025	0.0518	ND	0.3115	ND
TEX12	0.066	0.06	0.309	0.164	ND	0.4498	0.459	0.1191	0.2958	ND	0.4199	0.4705	0.1318	0.2947	ND
TEX15	0.063	0.284	ND	ND	ND	0.4621	0.1701	ND	ND	ND	0.4254	0.1792	ND	ND	ND
TEX19	0.413	0.328	ND	0.192	ND	0.0415	0.0926	ND	0.2407	ND	0.0453	0.1381	ND	0.2539	ND
TOP2A	0.296	-0.111	ND	0.341	ND	0.1179	0.7167	ND	0.08	ND	0.1219	0.7104	ND	0.095	ND
TRIP13	-0.195	0.351	-0.288	-0.037	ND	0.8316	0.0706	0.9236	0.5892	ND	0.8208	0.1196	0.9018	0.6164	ND
UBE2B	0.142	-0.434	-0.219	-0.014	-0.176	0.2159	0.957	0.7516	0.4367	0.6906	0.3058	0.9718	0.8407	0.5783	0.8223
UBR2	0.506	-0.068	0.429	0.196	-0.257	0.0106	0.6265	0.0292	0.2072	0.8675	0.0152	0.6551	0.0499	0.2491	0.9063
WEE2	0.348	-0.027	0.247	0.328	-0.403	0.0854	0.5865	0.1789	0.1008	0.9642	0.0819	0.5956	0.1984	0.1064	0.9855
